# Supplementary material for: Immune-Associated Gene Signatures Serve as a Promising Biomarker of Immunotherapeutic Prognosis for Renal Clear Cell Carcinoma
Source: Front Immunol. 2022 May 24;13:890150. doi: 10.3389/fimmu.2022.890150 (PMC9171405; doi:10.3389/fimmu.2022.890150)
Supplement: Supplementary file 3 [file Table_1.xlsx]

## Sheet: Sheet1
Table S1. GO terms and KEGG pathways enriched in immune-related DEGs
ID	Description	GeneRatio	BgRatio	pvalue	p.adjust
GO:0002443	leukocyte mediated immunity	182/922	440/18723	4.70655e-123	2.33492e-119
GO:0002460	adaptive immune response based on somatic recombination of immune receptors built from immunoglobulin superfamily domains	160/922	356/18723	1.38526e-114	3.43614e-111
GO:0002449	lymphocyte mediated immunity	155/922	350/18723	1.14353e-109	1.89102e-106
GO:0050867	positive regulation of cell activation	156/922	420/18723	2.23694e-96	2.77437e-93
GO:0002696	positive regulation of leukocyte activation	154/922	409/18723	3.89994e-96	3.86952e-93
GO:0002440	production of molecular mediator of immune response	133/922	308/18723	6.08398e-92	5.03044e-89
GO:0051251	positive regulation of lymphocyte activation	139/922	362/18723	7.4286e-88	5.26475e-85
GO:0019724	B cell mediated immunity	107/922	210/18723	2.42565e-83	1.50421e-80
GO:0002764	immune response-regulating signaling pathway	151/922	468/18723	5.25708e-83	2.89782e-80
GO:0002377	immunoglobulin production	107/922	216/18723	1.20561e-81	5.98103e-79
GO:0016064	immunoglobulin mediated immune response	105/922	207/18723	1.67056e-81	7.53424e-79
GO:0002253	activation of immune response	133/922	375/18723	8.4538e-79	3.49494e-76
GO:0042742	defense response to bacterium	127/922	350/18723	1.42746e-76	5.4474e-74
GO:0006959	humoral immune response	120/922	317/18723	9.1417e-75	3.23943e-72
GO:0002768	immune response-regulating cell surface receptor signaling pathway	114/922	315/18723	1.8165e-68	6.00777e-66
GO:0002429	immune response-activating cell surface receptor signaling pathway	108/922	291/18723	3.77744e-66	1.10235e-63
GO:0002757	immune response-activating signal transduction	108/922	291/18723	3.77744e-66	1.10235e-63
GO:0032103	positive regulation of response to external stimulus	127/922	427/18723	9.3049e-65	2.56453e-62
GO:0019221	cytokine-mediated signaling pathway	133/922	472/18723	1.11604e-64	2.91404e-62
GO:0002455	humoral immune response mediated by circulating immunoglobulin	72/922	121/18723	1.07131e-62	2.65738e-60
GO:0001819	positive regulation of cytokine production	130/922	467/18723	1.72649e-62	4.07862e-60
GO:0006958	complement activation, classical pathway	68/922	108/18723	1.1123e-61	2.50823e-59
GO:0006909	phagocytosis	106/922	308/18723	4.64628e-61	1.00218e-58
GO:0006956	complement activation	73/922	130/18723	5.56033e-61	1.14937e-58
GO:0060326	cell chemotaxis	104/922	310/18723	1.20345e-58	2.38813e-56
GO:0050900	leukocyte migration	112/922	369/18723	5.04441e-58	9.62511e-56
GO:0050853	B cell receptor signaling pathway	70/922	131/18723	1.88553e-56	3.46449e-54
GO:0050851	antigen receptor-mediated signaling pathway	90/922	240/18723	1.52042e-55	2.69386e-53
GO:0006910	phagocytosis, recognition	61/922	100/18723	3.64886e-54	6.24206e-52
GO:0050864	regulation of B cell activation	81/922	198/18723	1.56959e-53	2.59557e-51
GO:0050871	positive regulation of B cell activation	72/922	152/18723	3.53075e-53	5.65034e-51
GO:0042110	T cell activation	122/922	487/18723	4.97347e-53	7.71044e-51
GO:0006911	phagocytosis, engulfment	66/922	127/18723	3.31778e-52	4.98773e-50
GO:0002697	regulation of immune effector process	101/922	339/18723	1.92793e-51	2.81308e-49
GO:0030595	leukocyte chemotaxis	84/922	230/18723	8.96613e-51	1.27088e-48
GO:0097529	myeloid leukocyte migration	82/922	220/18723	2.1941e-50	3.0236e-48
GO:0042113	B cell activation	99/922	334/18723	3.4226e-50	4.58906e-48
GO:0099024	plasma membrane invagination	66/922	136/18723	1.12484e-49	1.4685e-47
GO:0010324	membrane invagination	66/922	144/18723	1.2452e-47	1.58396e-45
GO:0007159	leukocyte cell-cell adhesion	100/922	371/18723	1.61227e-46	1.99962e-44
GO:0002237	response to molecule of bacterial origin	98/922	363/18723	1.17613e-45	1.42311e-43
GO:1903037	regulation of leukocyte cell-cell adhesion	93/922	336/18723	2.44455e-44	2.88748e-42
GO:0022407	regulation of cell-cell adhesion	107/922	448/18723	2.59638e-44	2.99549e-42
GO:0032496	response to lipopolysaccharide	93/922	343/18723	1.6642e-43	1.87639e-41
GO:0050863	regulation of T cell activation	91/922	329/18723	2.31443e-43	2.55153e-41
GO:0002683	negative regulation of immune system process	104/922	434/18723	3.30045e-43	3.55946e-41
GO:0070661	leukocyte proliferation	89/922	318/18723	7.13692e-43	7.53325e-41
GO:0022409	positive regulation of cell-cell adhesion	84/922	284/18723	1.54915e-42	1.60111e-40
GO:1903039	positive regulation of leukocyte cell-cell adhesion	77/922	239/18723	5.09052e-42	5.15389e-40
GO:0002703	regulation of leukocyte mediated immunity	75/922	226/18723	5.66888e-42	5.62466e-40
GO:0031349	positive regulation of defense response	81/922	278/18723	1.71256e-40	1.66589e-38
GO:0070663	regulation of leukocyte proliferation	76/922	245/18723	3.63688e-40	3.46972e-38
GO:0001906	cell killing	67/922	188/18723	7.9037e-40	7.39816e-38
GO:0050870	positive regulation of T cell activation	71/922	216/18723	1.86528e-39	1.71364e-37
GO:0071621	granulocyte chemotaxis	55/922	125/18723	1.17999e-38	1.06435e-36
GO:0071674	mononuclear cell migration	67/922	196/18723	1.67134e-38	1.48063e-36
GO:0097530	granulocyte migration	59/922	148/18723	2.04765e-38	1.78217e-36
GO:0045785	positive regulation of cell adhesion	98/922	437/18723	4.60637e-38	3.94003e-36
GO:0050727	regulation of inflammatory response	92/922	386/18723	4.96094e-38	4.17139e-36
GO:0032943	mononuclear cell proliferation	80/922	291/18723	5.85312e-38	4.83956e-36
GO:0002831	regulation of response to biotic stimulus	84/922	327/18723	2.18399e-37	1.77619e-35
GO:0008037	cell recognition	70/922	225/18723	3.82736e-37	3.06251e-35
GO:0032944	regulation of mononuclear cell proliferation	70/922	227/18723	7.30659e-37	5.75365e-35
GO:0046651	lymphocyte proliferation	78/922	288/18723	1.60694e-36	1.24563e-34
GO:0031341	regulation of cell killing	48/922	99/18723	2.31055e-36	1.76348e-34
GO:1903131	mononuclear cell differentiation	94/922	426/18723	6.57832e-36	4.9447e-34
GO:0002699	positive regulation of immune effector process	70/922	235/18723	8.98895e-36	6.65585e-34
GO:0032102	negative regulation of response to external stimulus	93/922	420/18723	1.16651e-35	8.51035e-34
GO:0050920	regulation of chemotaxis	68/922	223/18723	1.72953e-35	1.2435e-33
GO:0002819	regulation of adaptive immune response	62/922	183/18723	1.95324e-35	1.38429e-33
GO:0050670	regulation of lymphocyte proliferation	68/922	225/18723	3.24316e-35	2.2661e-33
GO:0001910	regulation of leukocyte mediated cytotoxicity	43/922	82/18723	1.40839e-34	9.70422e-33
GO:0002366	leukocyte activation involved in immune response	74/922	275/18723	1.77528e-34	1.20646e-32
GO:0001909	leukocyte mediated cytotoxicity	51/922	124/18723	3.78665e-34	2.53859e-32
GO:0002263	cell activation involved in immune response	74/922	279/18723	5.10047e-34	3.37379e-32
GO:0071219	cellular response to molecule of bacterial origin	66/922	221/18723	7.47354e-34	4.87845e-32
GO:0050777	negative regulation of immune response	62/922	194/18723	9.2884e-34	5.98438e-32
GO:0002274	myeloid leukocyte activation	66/922	223/18723	1.37634e-33	8.75387e-32
GO:0071216	cellular response to biotic stimulus	69/922	246/18723	1.92817e-33	1.20858e-31
GO:0002685	regulation of leukocyte migration	64/922	210/18723	1.94893e-33	1.20858e-31
GO:0070098	chemokine-mediated signaling pathway	43/922	88/18723	7.06261e-33	4.32563e-31
GO:0030593	neutrophil chemotaxis	46/922	103/18723	7.24139e-33	4.38104e-31
GO:0071222	cellular response to lipopolysaccharide	63/922	209/18723	1.28278e-32	7.6673e-31
GO:1990266	neutrophil migration	49/922	122/18723	2.88632e-32	1.70465e-30
GO:1990868	response to chemokine	44/922	97/18723	7.52788e-32	4.34254e-30
GO:1990869	cellular response to chemokine	44/922	97/18723	7.52788e-32	4.34254e-30
GO:0002706	regulation of lymphocyte mediated immunity	56/922	168/18723	1.11823e-31	6.30402e-30
GO:0002822	regulation of adaptive immune response based on somatic recombination of immune receptors built from immunoglobulin superfamily domains	56/922	168/18723	1.11823e-31	6.30402e-30
GO:0045088	regulation of innate immune response	63/922	218/18723	1.94536e-31	1.08438e-29
GO:0019882	antigen processing and presentation	45/922	106/18723	5.42198e-31	2.98872e-29
GO:0030098	lymphocyte differentiation	81/922	374/18723	2.07442e-30	1.1309e-28
GO:0043410	positive regulation of MAPK cascade	92/922	480/18723	4.10087e-30	2.21135e-28
GO:0042098	T cell proliferation	58/922	199/18723	3.0644e-29	1.63468e-27
GO:0002687	positive regulation of leukocyte migration	48/922	135/18723	9.01664e-29	4.75867e-27
GO:0048002	antigen processing and presentation of peptide antigen	34/922	62/18723	1.79659e-28	9.38199e-27
GO:0050921	positive regulation of chemotaxis	48/922	141/18723	8.73952e-28	4.51633e-26
GO:0070665	positive regulation of leukocyte proliferation	49/922	150/18723	2.12235e-27	1.08546e-25
GO:0042129	regulation of T cell proliferation	52/922	171/18723	2.59543e-27	1.31387e-25
GO:0002705	positive regulation of leukocyte mediated immunity	46/922	134/18723	7.39591e-27	3.70617e-25
GO:0031343	positive regulation of cell killing	33/922	63/18723	8.45844e-27	4.19623e-25
GO:0002698	negative regulation of immune effector process	42/922	110/18723	8.98815e-27	4.41487e-25
GO:0032609	interferon-gamma production	42/922	112/18723	2.10514e-26	1.01394e-24
GO:0032649	regulation of interferon-gamma production	42/922	112/18723	2.10514e-26	1.01394e-24
GO:0002456	T cell mediated immunity	41/922	109/18723	7.26619e-26	3.46611e-24
GO:0002833	positive regulation of response to biotic stimulus	50/922	168/18723	7.96109e-26	3.76143e-24
GO:0002688	regulation of leukocyte chemotaxis	43/922	122/18723	1.01184e-25	4.73561e-24
GO:1902105	regulation of leukocyte differentiation	64/922	279/18723	1.11582e-25	5.17343e-24
GO:0070374	positive regulation of ERK1 and ERK2 cascade	56/922	217/18723	2.51706e-25	1.15622e-23
GO:0032946	positive regulation of mononuclear cell proliferation	45/922	138/18723	3.17835e-25	1.44659e-23
GO:0034341	response to interferon-gamma	45/922	141/18723	8.83115e-25	3.98285e-23
GO:0007204	positive regulation of cytosolic calcium ion concentration	67/922	319/18723	1.72026e-24	7.6885e-23
GO:0031348	negative regulation of defense response	60/922	258/18723	1.79592e-24	7.95494e-23
GO:0050671	positive regulation of lymphocyte proliferation	44/922	137/18723	2.19961e-24	9.65688e-23
GO:0030217	T cell differentiation	59/922	257/18723	8.9666e-24	3.90205e-22
GO:0071675	regulation of mononuclear cell migration	40/922	115/18723	9.16953e-24	3.95566e-22
GO:0032612	interleukin-1 production	42/922	128/18723	9.5535e-24	4.05085e-22
GO:0032652	regulation of interleukin-1 production	42/922	128/18723	9.5535e-24	4.05085e-22
GO:0050729	positive regulation of inflammatory response	44/922	142/18723	1.14638e-23	4.81967e-22
GO:0070371	ERK1 and ERK2 cascade	67/922	330/18723	1.30474e-23	5.43936e-22
GO:0001912	positive regulation of leukocyte mediated cytotoxicity	29/922	56/18723	1.61619e-23	6.68161e-22
GO:0002695	negative regulation of leukocyte activation	50/922	187/18723	1.72714e-23	7.08128e-22
GO:0055074	calcium ion homeostasis	80/922	460/18723	2.11908e-23	8.61703e-22
GO:0002690	positive regulation of leukocyte chemotaxis	36/922	94/18723	3.49363e-23	1.4091e-21
GO:0070372	regulation of ERK1 and ERK2 cascade	64/922	309/18723	4.30848e-23	1.72374e-21
GO:1903706	regulation of hemopoiesis	70/922	367/18723	5.79245e-23	2.29891e-21
GO:0002704	negative regulation of leukocyte mediated immunity	30/922	63/18723	6.77546e-23	2.6677e-21
GO:0050866	negative regulation of cell activation	52/922	210/18723	1.0641e-22	4.15671e-21
GO:0051480	regulation of cytosolic calcium ion concentration	68/922	353/18723	1.374e-22	5.32531e-21
GO:0018108	peptidyl-tyrosine phosphorylation	70/922	375/18723	2.119e-22	8.14911e-21
GO:0018212	peptidyl-tyrosine modification	70/922	378/18723	3.41135e-22	1.30182e-20
GO:0019932	second-messenger-mediated signaling	63/922	312/18723	3.94417e-22	1.49367e-20
GO:0002708	positive regulation of lymphocyte mediated immunity	38/922	113/18723	4.86676e-22	1.82909e-20
GO:0042102	positive regulation of T cell proliferation	36/922	101/18723	6.19961e-22	2.3125e-20
GO:0002285	lymphocyte activation involved in immune response	49/922	194/18723	7.28678e-22	2.69774e-20
GO:0006874	cellular calcium ion homeostasis	76/922	448/18723	1.35018e-21	4.96165e-20
GO:0001913	T cell mediated cytotoxicity	26/922	49/18723	1.4074e-21	5.13391e-20
GO:0051092	positive regulation of NF-kappaB transcription factor activity	43/922	152/18723	2.02113e-21	7.31886e-20
GO:0071346	cellular response to interferon-gamma	38/922	118/18723	2.79663e-21	1.00537e-19
GO:0002548	monocyte chemotaxis	30/922	70/18723	3.12913e-21	1.11681e-19
GO:0072503	cellular divalent inorganic cation homeostasis	79/922	486/18723	3.17994e-21	1.12683e-19
GO:0002478	antigen processing and presentation of exogenous peptide antigen	23/922	38/18723	4.92301e-21	1.72303e-19
GO:0071706	tumor necrosis factor superfamily cytokine production	47/922	186/18723	4.96661e-21	1.72303e-19
GO:1903555	regulation of tumor necrosis factor superfamily cytokine production	47/922	186/18723	4.96661e-21	1.72303e-19
GO:0019884	antigen processing and presentation of exogenous antigen	25/922	47/18723	7.82374e-21	2.69539e-19
GO:0032640	tumor necrosis factor production	46/922	181/18723	1.01485e-20	3.44839e-19
GO:0032680	regulation of tumor necrosis factor production	46/922	181/18723	1.01485e-20	3.44839e-19
GO:0001914	regulation of T cell mediated cytotoxicity	23/922	39/18723	1.14473e-20	3.86326e-19
GO:0032611	interleukin-1 beta production	36/922	110/18723	1.70201e-20	5.66688e-19
GO:0032651	regulation of interleukin-1 beta production	36/922	110/18723	1.70201e-20	5.66688e-19
GO:0002709	regulation of T cell mediated immunity	32/922	85/18723	1.74173e-20	5.7605e-19
GO:0045089	positive regulation of innate immune response	39/922	131/18723	2.00508e-20	6.58756e-19
GO:0002821	positive regulation of adaptive immune response	36/922	112/18723	3.37726e-20	1.10227e-18
GO:0002824	positive regulation of adaptive immune response based on somatic recombination of immune receptors built from immunoglobulin superfamily domains	35/922	107/18723	5.9148e-20	1.91786e-18
GO:1902107	positive regulation of leukocyte differentiation	42/922	157/18723	6.1208e-20	1.95905e-18
GO:1903708	positive regulation of hemopoiesis	42/922	157/18723	6.1208e-20	1.95905e-18
GO:0002224	toll-like receptor signaling pathway	37/922	121/18723	6.92169e-20	2.20119e-18
GO:0002495	antigen processing and presentation of peptide antigen via MHC class II	21/922	34/18723	1.40123e-19	4.4277e-18
GO:0019722	calcium-mediated signaling	47/922	202/18723	1.95818e-19	6.14844e-18
GO:0001911	negative regulation of leukocyte mediated cytotoxicity	18/922	24/18723	2.51393e-19	7.84379e-18
GO:0051607	defense response to virus	54/922	265/18723	2.54809e-19	7.85161e-18
GO:0140546	defense response to symbiont	54/922	265/18723	2.54809e-19	7.85161e-18
GO:0002700	regulation of production of molecular mediator of immune response	42/922	164/18723	3.65067e-19	1.11796e-17
GO:0002221	pattern recognition receptor signaling pathway	43/922	172/18723	3.7143e-19	1.13047e-17
GO:0051250	negative regulation of lymphocyte activation	41/922	157/18723	4.47189e-19	1.35275e-17
GO:0032635	interleukin-6 production	42/922	165/18723	4.6713e-19	1.39604e-17
GO:0032675	regulation of interleukin-6 production	42/922	165/18723	4.6713e-19	1.39604e-17
GO:0009615	response to virus	64/922	367/18723	5.61793e-19	1.6689e-17
GO:0002504	antigen processing and presentation of peptide or polysaccharide antigen via MHC class II	21/922	36/18723	7.6524e-19	2.25974e-17
GO:0033674	positive regulation of kinase activity	73/922	467/18723	1.07139e-18	3.14507e-17
GO:0032729	positive regulation of interferon-gamma production	28/922	72/18723	1.54883e-18	4.51985e-17
GO:0019883	antigen processing and presentation of endogenous antigen	18/922	26/18723	2.65701e-18	7.70845e-17
GO:0051091	positive regulation of DNA-binding transcription factor activity	52/922	260/18723	2.81245e-18	8.11195e-17
GO:0042116	macrophage activation	33/922	106/18723	3.79925e-18	1.08949e-16
GO:0019886	antigen processing and presentation of exogenous peptide antigen via MHC class II	19/922	30/18723	3.89792e-18	1.11136e-16
GO:0045619	regulation of lymphocyte differentiation	42/922	174/18723	3.92914e-18	1.11385e-16
GO:0034612	response to tumor necrosis factor	51/922	253/18723	4.20389e-18	1.18497e-16
GO:0002715	regulation of natural killer cell mediated immunity	23/922	48/18723	6.14861e-18	1.72335e-16
GO:0007162	negative regulation of cell adhesion	56/922	303/18723	6.21757e-18	1.73289e-16
GO:0019730	antimicrobial humoral response	35/922	122/18723	6.807e-18	1.88657e-16
GO:0051090	regulation of DNA-binding transcription factor activity	69/922	440/18723	8.36942e-18	2.30671e-16
GO:0042269	regulation of natural killer cell mediated cytotoxicity	22/922	44/18723	1.0012e-17	2.74416e-16
GO:0001818	negative regulation of cytokine production	61/922	357/18723	1.07584e-17	2.93255e-16
GO:0046631	alpha-beta T cell activation	39/922	156/18723	1.69975e-17	4.6079e-16
GO:0031342	negative regulation of cell killing	18/922	28/18723	2.03233e-17	5.47957e-16
GO:0002367	cytokine production involved in immune response	31/922	98/18723	2.36582e-17	6.34423e-16
GO:0032732	positive regulation of interleukin-1 production	27/922	73/18723	2.90873e-17	7.75819e-16
GO:0002444	myeloid leukocyte mediated immunity	31/922	99/18723	3.2853e-17	8.71572e-16
GO:0032615	interleukin-12 production	25/922	62/18723	3.83041e-17	1.00543e-15
GO:0032655	regulation of interleukin-12 production	25/922	62/18723	3.83041e-17	1.00543e-15
GO:0071356	cellular response to tumor necrosis factor	47/922	229/18723	4.17587e-17	1.09034e-15
GO:1903557	positive regulation of tumor necrosis factor superfamily cytokine production	32/922	107/18723	4.61748e-17	1.19934e-15
GO:0002832	negative regulation of response to biotic stimulus	32/922	108/18723	6.25866e-17	1.61715e-15
GO:0002483	antigen processing and presentation of endogenous peptide antigen	15/922	19/18723	7.00875e-17	1.80158e-15
GO:0050764	regulation of phagocytosis	30/922	95/18723	8.18814e-17	2.09389e-15
GO:0002707	negative regulation of lymphocyte mediated immunity	23/922	53/18723	9.78277e-17	2.48884e-15
GO:0032760	positive regulation of tumor necrosis factor production	31/922	103/18723	1.16861e-16	2.9579e-15
GO:0050730	regulation of peptidyl-tyrosine phosphorylation	50/922	264/18723	1.35181e-16	3.40424e-15
GO:0071677	positive regulation of mononuclear cell migration	25/922	65/18723	1.46995e-16	3.68303e-15
GO:0002228	natural killer cell mediated immunity	26/922	71/18723	1.50502e-16	3.73321e-15
GO:0045824	negative regulation of innate immune response	26/922	71/18723	1.50502e-16	3.73321e-15
GO:0002275	myeloid cell activation involved in immune response	29/922	91/18723	2.03359e-16	5.01922e-15
GO:1901342	regulation of vasculature development	58/922	348/18723	2.26867e-16	5.57172e-15
GO:0032602	chemokine production	30/922	99/18723	2.95124e-16	7.21235e-15
GO:0002286	T cell activation involved in immune response	32/922	114/18723	3.5894e-16	8.72892e-15
GO:0045765	regulation of angiogenesis	57/922	342/18723	4.14439e-16	1.00294e-14
GO:0007249	I-kappaB kinase/NF-kappaB signaling	51/922	281/18723	4.22205e-16	1.01678e-14
GO:0032731	positive regulation of interleukin-1 beta production	24/922	62/18723	5.0116e-16	1.20109e-14
GO:0042267	natural killer cell mediated cytotoxicity	25/922	68/18723	5.1816e-16	1.23586e-14
GO:0050679	positive regulation of epithelial cell proliferation	43/922	207/18723	5.84285e-16	1.38691e-14
GO:0045766	positive regulation of angiogenesis	40/922	181/18723	6.58792e-16	1.54894e-14
GO:1904018	positive regulation of vasculature development	40/922	181/18723	6.58792e-16	1.54894e-14
GO:0002718	regulation of cytokine production involved in immune response	29/922	96/18723	1.01624e-15	2.3781e-14
GO:0050731	positive regulation of peptidyl-tyrosine phosphorylation	41/922	193/18723	1.23319e-15	2.87223e-14
GO:0045621	positive regulation of lymphocyte differentiation	30/922	104/18723	1.33021e-15	3.06939e-14
GO:0046634	regulation of alpha-beta T cell activation	30/922	104/18723	1.33021e-15	3.06939e-14
GO:0098581	detection of external biotic stimulus	16/922	25/18723	1.41784e-15	3.25643e-14
GO:0002526	acute inflammatory response	31/922	112/18723	1.60833e-15	3.67693e-14
GO:0032642	regulation of chemokine production	29/922	98/18723	1.87325e-15	4.26293e-14
GO:0071887	leukocyte apoptotic process	30/922	106/18723	2.36315e-15	5.35323e-14
GO:0042060	wound healing	63/922	422/18723	2.6357e-15	5.9435e-14
GO:0043299	leukocyte degranulation	25/922	73/18723	3.59035e-15	8.05961e-14
GO:0050673	epithelial cell proliferation	64/922	437/18723	4.00781e-15	8.95618e-14
GO:0002396	MHC protein complex assembly	14/922	19/18723	4.13897e-15	9.20782e-14
GO:0002399	MHC class II protein complex assembly	13/922	16/18723	4.50379e-15	9.93036e-14
GO:0002503	peptide antigen assembly with MHC class II protein complex	13/922	16/18723	4.50379e-15	9.93036e-14
GO:0071526	semaphorin-plexin signaling pathway	19/922	40/18723	5.86096e-15	1.28656e-13
GO:2000106	regulation of leukocyte apoptotic process	26/922	81/18723	6.02913e-15	1.31764e-13
GO:0072676	lymphocyte migration	31/922	117/18723	6.10896e-15	1.32923e-13
GO:0038061	NIK/NF-kappaB signaling	34/922	143/18723	1.00887e-14	2.18558e-13
GO:0019885	antigen processing and presentation of endogenous peptide antigen via MHC class I	13/922	17/18723	1.82781e-14	3.94251e-13
GO:0045580	regulation of T cell differentiation	34/922	146/18723	1.95153e-14	4.19114e-13
GO:0001667	ameboidal-type cell migration	66/922	475/18723	1.96917e-14	4.21079e-13
GO:0045860	positive regulation of protein kinase activity	58/922	386/18723	2.60885e-14	5.55472e-13
GO:0050766	positive regulation of phagocytosis	23/922	66/18723	2.9649e-14	6.25909e-13
GO:0050918	positive chemotaxis	23/922	66/18723	2.9649e-14	6.25909e-13
GO:0050830	defense response to Gram-positive bacterium	28/922	101/18723	3.6031e-14	7.57415e-13
GO:0001916	positive regulation of T cell mediated cytotoxicity	16/922	29/18723	3.90895e-14	8.1824e-13
GO:0050728	negative regulation of inflammatory response	37/922	176/18723	4.32993e-14	9.02554e-13
GO:0032753	positive regulation of interleukin-4 production	15/922	25/18723	4.47239e-14	9.28348e-13
GO:1905517	macrophage migration	21/922	55/18723	4.73507e-14	9.78778e-13
GO:0050678	regulation of epithelial cell proliferation	57/922	381/18723	5.30802e-14	1.09266e-12
GO:0022408	negative regulation of cell-cell adhesion	39/922	196/18723	5.9026e-14	1.21003e-12
GO:0002501	peptide antigen assembly with MHC protein complex	13/922	18/18723	6.2835e-14	1.27756e-12
GO:0045953	negative regulation of natural killer cell mediated cytotoxicity	13/922	18/18723	6.2835e-14	1.27756e-12
GO:0001938	positive regulation of endothelial cell proliferation	29/922	111/18723	6.82365e-14	1.38172e-12
GO:0070664	negative regulation of leukocyte proliferation	26/922	90/18723	1.01117e-13	2.03918e-12
GO:0071622	regulation of granulocyte chemotaxis	20/922	51/18723	1.04345e-13	2.09576e-12
GO:0002381	immunoglobulin production involved in immunoglobulin-mediated immune response	23/922	70/18723	1.2625e-13	2.52552e-12
GO:0050878	regulation of body fluid levels	56/922	379/18723	1.51394e-13	3.01632e-12
GO:0042100	B cell proliferation	27/922	99/18723	1.59899e-13	3.17305e-12
GO:0032735	positive regulation of interleukin-12 production	18/922	41/18723	1.70345e-13	3.35349e-12
GO:1905521	regulation of macrophage migration	18/922	41/18723	1.70345e-13	3.35349e-12
GO:0032722	positive regulation of chemokine production	23/922	71/18723	1.78158e-13	3.49345e-12
GO:0002716	negative regulation of natural killer cell mediated immunity	13/922	19/18723	1.9001e-13	3.71117e-12
GO:0001774	microglial cell activation	19/922	47/18723	2.24249e-13	4.36275e-12
GO:1903038	negative regulation of leukocyte cell-cell adhesion	32/922	141/18723	2.4607e-13	4.76857e-12
GO:0002702	positive regulation of production of molecular mediator of immune response	29/922	117/18723	2.96619e-13	5.72578e-12
GO:0048846	axon extension involved in axon guidance	17/922	37/18723	3.19497e-13	6.11979e-12
GO:1902284	neuron projection extension involved in neuron projection guidance	17/922	37/18723	3.19497e-13	6.11979e-12
GO:0046635	positive regulation of alpha-beta T cell activation	22/922	67/18723	4.37349e-13	8.34496e-12
GO:0002474	antigen processing and presentation of peptide antigen via MHC class I	15/922	28/18723	4.45664e-13	8.47103e-12
GO:0042088	T-helper 1 type immune response	18/922	43/18723	4.66955e-13	8.84185e-12
GO:0044403	biological process involved in symbiotic interaction	47/922	290/18723	4.80758e-13	9.06859e-12
GO:0043122	regulation of I-kappaB kinase/NF-kappaB signaling	43/922	249/18723	5.25555e-13	9.87605e-12
GO:0097191	extrinsic apoptotic signaling pathway	40/922	219/18723	5.30478e-13	9.93095e-12
GO:0009595	detection of biotic stimulus	17/922	38/18723	5.51776e-13	1.02908e-11
GO:0032633	interleukin-4 production	16/922	33/18723	5.57852e-13	1.03265e-11
GO:0032673	regulation of interleukin-4 production	16/922	33/18723	5.57852e-13	1.03265e-11
GO:0034121	regulation of toll-like receptor signaling pathway	23/922	75/18723	6.62595e-13	1.22198e-11
GO:0002711	positive regulation of T cell mediated immunity	20/922	56/18723	8.36196e-13	1.53643e-11
GO:0045058	T cell selection	19/922	50/18723	8.49628e-13	1.55535e-11
GO:0001935	endothelial cell proliferation	37/922	193/18723	8.63486e-13	1.56999e-11
GO:1901224	positive regulation of NIK/NF-kappaB signaling	22/922	69/18723	8.63953e-13	1.56999e-11
GO:0050868	negative regulation of T cell activation	29/922	122/18723	9.34221e-13	1.69149e-11
GO:1903900	regulation of viral life cycle	32/922	148/18723	1.01292e-12	1.8273e-11
GO:0052548	regulation of endopeptidase activity	59/922	432/18723	1.05433e-12	1.89512e-11
GO:0032945	negative regulation of mononuclear cell proliferation	24/922	84/18723	1.17651e-12	2.10328e-11
GO:0010634	positive regulation of epithelial cell migration	35/922	176/18723	1.17861e-12	2.10328e-11
GO:0043405	regulation of MAP kinase activity	35/922	177/18723	1.40127e-12	2.49164e-11
GO:0048247	lymphocyte chemotaxis	21/922	64/18723	1.51522e-12	2.68465e-11
GO:0052547	regulation of peptidase activity	61/922	461/18723	1.73253e-12	3.05874e-11
GO:0032755	positive regulation of interleukin-6 production	25/922	93/18723	1.81135e-12	3.18655e-11
GO:0001936	regulation of endothelial cell proliferation	35/922	179/18723	1.97253e-12	3.45784e-11
GO:0010631	epithelial cell migration	52/922	357/18723	2.00911e-12	3.50958e-11
GO:0070555	response to interleukin-1	31/922	143/18723	2.12969e-12	3.70716e-11
GO:0002407	dendritic cell chemotaxis	14/922	26/18723	2.48617e-12	4.28259e-11
GO:0002710	negative regulation of T cell mediated immunity	14/922	26/18723	2.48617e-12	4.28259e-11
GO:1905523	positive regulation of macrophage migration	14/922	26/18723	2.48617e-12	4.28259e-11
GO:0035710	CD4-positive, alpha-beta T cell activation	26/922	102/18723	2.50032e-12	4.29207e-11
GO:0002820	negative regulation of adaptive immune response	20/922	59/18723	2.5841e-12	4.42059e-11
GO:0090132	epithelium migration	52/922	360/18723	2.78836e-12	4.75362e-11
GO:0070997	neuron death	52/922	361/18723	3.10733e-12	5.27927e-11
GO:0019058	viral life cycle	48/922	317/18723	3.49004e-12	5.90925e-11
GO:0031663	lipopolysaccharide-mediated signaling pathway	20/922	60/18723	3.69858e-12	6.22837e-11
GO:0050792	regulation of viral process	33/922	164/18723	3.70363e-12	6.22837e-11
GO:0002823	negative regulation of adaptive immune response based on somatic recombination of immune receptors built from immunoglobulin superfamily domains	19/922	54/18723	4.25514e-12	7.13168e-11
GO:0090130	tissue migration	52/922	365/18723	4.77018e-12	7.96796e-11
GO:0062207	regulation of pattern recognition receptor signaling pathway	26/922	105/18723	5.14525e-12	8.56564e-11
GO:0043030	regulation of macrophage activation	20/922	61/18723	5.25071e-12	8.71196e-11
GO:0048841	regulation of axon extension involved in axon guidance	15/922	32/18723	5.5926e-12	9.24829e-11
GO:0036293	response to decreased oxygen levels	48/922	322/18723	6.21042e-12	1.02358e-10
GO:0002861	regulation of inflammatory response to antigenic stimulus	17/922	43/18723	6.39454e-12	1.05044e-10
GO:0050672	negative regulation of lymphocyte proliferation	23/922	83/18723	7.01026e-12	1.14779e-10
GO:0032613	interleukin-10 production	20/922	62/18723	7.39603e-12	1.19908e-10
GO:0032653	regulation of interleukin-10 production	20/922	62/18723	7.39603e-12	1.19908e-10
GO:0045576	mast cell activation	20/922	62/18723	7.39603e-12	1.19908e-10
GO:0045582	positive regulation of T cell differentiation	24/922	91/18723	7.8751e-12	1.27259e-10
GO:0048246	macrophage chemotaxis	16/922	38/18723	8.42541e-12	1.35709e-10
GO:0002886	regulation of myeloid leukocyte mediated immunity	19/922	56/18723	8.95981e-12	1.4385e-10
GO:0002573	myeloid leukocyte differentiation	37/922	208/18723	8.99939e-12	1.44019e-10
GO:0010632	regulation of epithelial cell migration	45/922	292/18723	9.03795e-12	1.44171e-10
GO:0036336	dendritic cell migration	15/922	33/18723	9.78822e-12	1.55639e-10
GO:0031295	T cell costimulation	17/922	44/18723	9.94591e-12	1.57641e-10
GO:0030888	regulation of B cell proliferation	20/922	64/18723	1.43509e-11	2.26164e-10
GO:0001666	response to hypoxia	46/922	307/18723	1.43604e-11	2.26164e-10
GO:0098543	detection of other organism	12/922	20/18723	1.65727e-11	2.60181e-10
GO:0032677	regulation of interleukin-8 production	25/922	102/18723	1.68285e-11	2.63363e-10
GO:0070227	lymphocyte apoptotic process	21/922	72/18723	1.95637e-11	3.05205e-10
GO:0002720	positive regulation of cytokine production involved in immune response	20/922	65/18723	1.97799e-11	3.07612e-10
GO:1902285	semaphorin-plexin signaling pathway involved in neuron projection guidance	10/922	13/18723	1.99836e-11	3.09807e-10
GO:0032637	interleukin-8 production	25/922	103/18723	2.11996e-11	3.27637e-10
GO:2000116	regulation of cysteine-type endopeptidase activity	39/922	235/18723	2.25985e-11	3.48171e-10
GO:0031294	lymphocyte costimulation	17/922	46/18723	2.30972e-11	3.54752e-10
GO:0030099	myeloid cell differentiation	52/922	381/18723	2.46742e-11	3.77805e-10
GO:0043406	positive regulation of MAP kinase activity	26/922	112/18723	2.49398e-11	3.78369e-10
GO:0046632	alpha-beta T cell differentiation	26/922	112/18723	2.49398e-11	3.78369e-10
GO:1901222	regulation of NIK/NF-kappaB signaling	26/922	112/18723	2.49398e-11	3.78369e-10
GO:0050922	negative regulation of chemotaxis	20/922	66/18723	2.70804e-11	4.08347e-10
GO:0072678	T cell migration	20/922	66/18723	2.70804e-11	4.08347e-10
GO:0070482	response to oxygen levels	49/922	347/18723	2.74963e-11	4.1336e-10
GO:0002437	inflammatory response to antigenic stimulus	21/922	74/18723	3.49111e-11	5.23245e-10
GO:0016045	detection of bacterium	11/922	17/18723	3.67181e-11	5.48671e-10
GO:2000514	regulation of CD4-positive, alpha-beta T cell activation	20/922	67/18723	3.68366e-11	5.48788e-10
GO:0001959	regulation of cytokine-mediated signaling pathway	30/922	150/18723	4.15274e-11	6.16818e-10
GO:0002292	T cell differentiation involved in immune response	21/922	75/18723	4.6265e-11	6.85136e-10
GO:0002294	CD4-positive, alpha-beta T cell differentiation involved in immune response	20/922	68/18723	4.97961e-11	7.33052e-10
GO:0031640	killing of cells of other organism	20/922	68/18723	4.97961e-11	7.33052e-10
GO:0043367	CD4-positive, alpha-beta T cell differentiation	22/922	83/18723	5.25667e-11	7.71549e-10
GO:0002717	positive regulation of natural killer cell mediated immunity	14/922	31/18723	5.41735e-11	7.92787e-10
GO:1901214	regulation of neuron death	46/922	319/18723	5.46811e-11	7.97861e-10
GO:0060759	regulation of response to cytokine stimulus	31/922	162/18723	6.45364e-11	9.389e-10
GO:0002287	alpha-beta T cell activation involved in immune response	20/922	69/18723	6.69112e-11	9.67775e-10
GO:0002293	alpha-beta T cell differentiation involved in immune response	20/922	69/18723	6.69112e-11	9.67775e-10
GO:2001233	regulation of apoptotic signaling pathway	49/922	356/18723	6.92555e-11	9.98769e-10
GO:0002825	regulation of T-helper 1 type immune response	13/922	27/18723	9.71656e-11	1.39317e-09
GO:0010758	regulation of macrophage chemotaxis	13/922	27/18723	9.71656e-11	1.39317e-09
GO:0001961	positive regulation of cytokine-mediated signaling pathway	17/922	50/18723	1.07881e-10	1.53352e-09
GO:0002448	mast cell mediated immunity	17/922	50/18723	1.07881e-10	1.53352e-09
GO:0070231	T cell apoptotic process	17/922	50/18723	1.07881e-10	1.53352e-09
GO:0060760	positive regulation of response to cytokine stimulus	18/922	57/18723	1.2383e-10	1.75521e-09
GO:0001763	morphogenesis of a branching structure	34/922	196/18723	1.27414e-10	1.80086e-09
GO:0043123	positive regulation of I-kappaB kinase/NF-kappaB signaling	33/922	186/18723	1.28954e-10	1.81744e-09
GO:0061844	antimicrobial humoral immune response mediated by antimicrobial peptide	21/922	79/18723	1.35808e-10	1.90862e-09
GO:0030101	natural killer cell activation	22/922	88/18723	1.82202e-10	2.5534e-09
GO:0043281	regulation of cysteine-type endopeptidase activity involved in apoptotic process	35/922	209/18723	1.86242e-10	2.60266e-09
GO:0016032	viral process	53/922	415/18723	1.94686e-10	2.71302e-09
GO:0002523	leukocyte migration involved in inflammatory response	11/922	19/18723	2.0471e-10	2.84472e-09
GO:0043277	apoptotic cell clearance	17/922	52/18723	2.1903e-10	3.03521e-09
GO:0050852	T cell receptor signaling pathway	26/922	123/18723	2.3009e-10	3.17961e-09
GO:0043300	regulation of leukocyte degranulation	16/922	46/18723	2.58934e-10	3.54854e-09
GO:0050919	negative chemotaxis	16/922	46/18723	2.58934e-10	3.54854e-09
GO:2000107	negative regulation of leukocyte apoptotic process	16/922	46/18723	2.58934e-10	3.54854e-09
GO:0010595	positive regulation of endothelial cell migration	27/922	133/18723	2.73776e-10	3.74161e-09
GO:0051924	regulation of calcium ion transport	39/922	255/18723	2.79829e-10	3.81383e-09
GO:0061138	morphogenesis of a branching epithelium	32/922	182/18723	3.12331e-10	4.24513e-09
GO:0043301	negative regulation of leukocyte degranulation	9/922	12/18723	3.1548e-10	4.26456e-09
GO:1902287	semaphorin-plexin signaling pathway involved in axon guidance	9/922	12/18723	3.1548e-10	4.26456e-09
GO:0043542	endothelial cell migration	41/922	279/18723	3.41559e-10	4.60455e-09
GO:0097028	dendritic cell differentiation	16/922	47/18723	3.74751e-10	5.03833e-09
GO:0051235	maintenance of location	45/922	327/18723	4.21002e-10	5.64485e-09
GO:0006968	cellular defense response	17/922	54/18723	4.28754e-10	5.71788e-09
GO:0070228	regulation of lymphocyte apoptotic process	17/922	54/18723	4.28754e-10	5.71788e-09
GO:0022612	gland morphogenesis	25/922	118/18723	4.84415e-10	6.44286e-09
GO:0048771	tissue remodeling	31/922	175/18723	4.87462e-10	6.46604e-09
GO:0002673	regulation of acute inflammatory response	16/922	48/18723	5.36606e-10	7.09894e-09
GO:0032757	positive regulation of interleukin-8 production	18/922	62/18723	5.84258e-10	7.70879e-09
GO:0032689	negative regulation of interferon-gamma production	15/922	42/18723	6.13534e-10	8.07359e-09
GO:0002761	regulation of myeloid leukocyte differentiation	25/922	120/18723	7.05031e-10	9.25307e-09
GO:0050832	defense response to fungus	16/922	49/18723	7.6061e-10	9.95617e-09
GO:0043270	positive regulation of ion transport	40/922	275/18723	7.65142e-10	9.98914e-09
GO:0045730	respiratory burst	14/922	37/18723	9.45589e-10	1.23125e-08
GO:0048843	negative regulation of axon extension involved in axon guidance	12/922	26/18723	9.65204e-10	1.2535e-08
GO:0071347	cellular response to interleukin-1	24/922	113/18723	1.01973e-09	1.32071e-08
GO:0007188	adenylate cyclase-modulating G protein-coupled receptor signaling pathway	36/922	233/18723	1.02228e-09	1.32071e-08
GO:0050829	defense response to Gram-negative bacterium	21/922	88/18723	1.18997e-09	1.53336e-08
GO:0007568	aging	45/922	339/18723	1.35918e-09	1.74687e-08
GO:0001915	negative regulation of T cell mediated cytotoxicity	8/922	10/18723	1.38338e-09	1.77337e-08
GO:0046633	alpha-beta T cell proliferation	14/922	38/18723	1.42964e-09	1.82795e-08
GO:0050767	regulation of neurogenesis	47/922	364/18723	1.46618e-09	1.86985e-08
GO:0043370	regulation of CD4-positive, alpha-beta T cell differentiation	16/922	51/18723	1.4853e-09	1.88937e-08
GO:0032147	activation of protein kinase activity	26/922	134/18723	1.63291e-09	2.07183e-08
GO:0042093	T-helper cell differentiation	18/922	66/18723	1.79567e-09	2.27253e-08
GO:0048872	homeostasis of number of cells	39/922	272/18723	1.89829e-09	2.39629e-08
GO:0033209	tumor necrosis factor-mediated signaling pathway	22/922	99/18723	2.05102e-09	2.58251e-08
GO:2000516	positive regulation of CD4-positive, alpha-beta T cell activation	14/922	39/18723	2.12964e-09	2.67472e-08
GO:0002544	chronic inflammatory response	10/922	18/18723	2.43855e-09	3.05496e-08
GO:0051047	positive regulation of secretion	42/922	310/18723	2.60371e-09	3.25366e-08
GO:0002475	antigen processing and presentation via MHC class Ib	9/922	14/18723	2.62464e-09	3.27157e-08
GO:0009620	response to fungus	17/922	60/18723	2.66281e-09	3.31083e-08
GO:0002675	positive regulation of acute inflammatory response	12/922	28/18723	2.77445e-09	3.44101e-08
GO:0048525	negative regulation of viral process	21/922	92/18723	2.83706e-09	3.50989e-08
GO:0032740	positive regulation of interleukin-17 production	11/922	23/18723	3.05233e-09	3.76682e-08
GO:0070232	regulation of T cell apoptotic process	13/922	34/18723	3.25777e-09	4.01037e-08
GO:0010594	regulation of endothelial cell migration	35/922	232/18723	3.32656e-09	4.08492e-08
GO:0060562	epithelial tube morphogenesis	43/922	325/18723	3.50056e-09	4.28797e-08
GO:0007599	hemostasis	34/922	222/18723	3.75178e-09	4.58437e-08
GO:0048660	regulation of smooth muscle cell proliferation	30/922	180/18723	4.14837e-09	5.05653e-08
GO:0043434	response to peptide hormone	50/922	414/18723	4.34826e-09	5.28719e-08
GO:0032733	positive regulation of interleukin-10 production	14/922	41/18723	4.53664e-09	5.50276e-08
GO:0032623	interleukin-2 production	17/922	62/18723	4.63425e-09	5.5938e-08
GO:0032663	regulation of interleukin-2 production	17/922	62/18723	4.63425e-09	5.5938e-08
GO:0098883	synapse pruning	8/922	11/18723	4.85243e-09	5.84293e-08
GO:0010759	positive regulation of macrophage chemotaxis	10/922	19/18723	4.9206e-09	5.91068e-08
GO:0046640	regulation of alpha-beta T cell proliferation	13/922	35/18723	4.95001e-09	5.93165e-08
GO:0001755	neural crest cell migration	16/922	55/18723	5.11502e-09	6.11461e-08
GO:0043303	mast cell degranulation	15/922	48/18723	5.14881e-09	6.14021e-08
GO:0048754	branching morphogenesis of an epithelial tube	27/922	151/18723	5.1749e-09	6.15652e-08
GO:0040013	negative regulation of locomotion	48/922	391/18723	5.23473e-09	6.20214e-08
GO:0051701	biological process involved in interaction with host	32/922	203/18723	5.23826e-09	6.20214e-08
GO:0002532	production of molecular mediator involved in inflammatory response	21/922	95/18723	5.2635e-09	6.21719e-08
GO:0002755	MyD88-dependent toll-like receptor signaling pathway	11/922	24/18723	5.38447e-09	6.34497e-08
GO:0045071	negative regulation of viral genome replication	16/922	56/18723	6.8363e-09	8.03671e-08
GO:0048659	smooth muscle cell proliferation	30/922	184/18723	7.0453e-09	8.25062e-08
GO:0002279	mast cell activation involved in immune response	15/922	49/18723	7.08479e-09	8.25062e-08
GO:0010862	positive regulation of pathway-restricted SMAD protein phosphorylation	15/922	49/18723	7.08479e-09	8.25062e-08
GO:0030225	macrophage differentiation	15/922	49/18723	7.08479e-09	8.25062e-08
GO:0042119	neutrophil activation	13/922	36/18723	7.39991e-09	8.59742e-08
GO:0006816	calcium ion transport	50/922	422/18723	8.24268e-09	9.55419e-08
GO:0042832	defense response to protozoan	11/922	25/18723	9.18763e-09	1.06154e-07
GO:0036230	granulocyte activation	14/922	43/18723	9.20098e-09	1.06154e-07
GO:0002577	regulation of antigen processing and presentation	10/922	20/18723	9.40654e-09	1.08023e-07
GO:0032930	positive regulation of superoxide anion generation	10/922	20/18723	9.40654e-09	1.08023e-07
GO:0071260	cellular response to mechanical stimulus	19/922	81/18723	9.92845e-09	1.13753e-07
GO:0060389	pathway-restricted SMAD protein phosphorylation	17/922	65/18723	1.01792e-08	1.16357e-07
GO:0035924	cellular response to vascular endothelial growth factor stimulus	18/922	73/18723	1.0403e-08	1.18642e-07
GO:0045637	regulation of myeloid cell differentiation	32/922	210/18723	1.21964e-08	1.38776e-07
GO:0032620	interleukin-17 production	14/922	44/18723	1.28867e-08	1.45961e-07
GO:0032660	regulation of interleukin-17 production	14/922	44/18723	1.28867e-08	1.45961e-07
GO:0050817	coagulation	33/922	222/18723	1.3546e-08	1.53079e-07
GO:2001056	positive regulation of cysteine-type endopeptidase activity	26/922	148/18723	1.45349e-08	1.63882e-07
GO:0001562	response to protozoan	11/922	26/18723	1.52174e-08	1.708e-07
GO:0045954	positive regulation of natural killer cell mediated cytotoxicity	11/922	26/18723	1.52174e-08	1.708e-07
GO:0051960	regulation of nervous system development	51/922	443/18723	1.5298e-08	1.71317e-07
GO:0045834	positive regulation of lipid metabolic process	26/922	149/18723	1.6798e-08	1.87691e-07
GO:0043372	positive regulation of CD4-positive, alpha-beta T cell differentiation	12/922	32/18723	1.71498e-08	1.9008e-07
GO:0090022	regulation of neutrophil chemotaxis	12/922	32/18723	1.71498e-08	1.9008e-07
GO:0046641	positive regulation of alpha-beta T cell proliferation	10/922	21/18723	1.71651e-08	1.9008e-07
GO:0070269	pyroptosis	10/922	21/18723	1.71651e-08	1.9008e-07
GO:1903532	positive regulation of secretion by cell	38/922	282/18723	1.73071e-08	1.91226e-07
GO:0051048	negative regulation of secretion	28/922	171/18723	2.02449e-08	2.23189e-07
GO:0019731	antibacterial humoral response	16/922	60/18723	2.0398e-08	2.24378e-07
GO:0071496	cellular response to external stimulus	41/922	320/18723	2.05443e-08	2.25487e-07
GO:0032720	negative regulation of tumor necrosis factor production	18/922	76/18723	2.06095e-08	2.25704e-07
GO:1904019	epithelial cell apoptotic process	23/922	121/18723	2.12897e-08	2.32318e-07
GO:0046637	regulation of alpha-beta T cell differentiation	17/922	68/18723	2.13071e-08	2.32318e-07
GO:0002701	negative regulation of production of molecular mediator of immune response	13/922	39/18723	2.2663e-08	2.46559e-07
GO:0045069	regulation of viral genome replication	19/922	85/18723	2.31421e-08	2.51221e-07
GO:0071624	positive regulation of granulocyte chemotaxis	11/922	27/18723	2.45384e-08	2.65797e-07
GO:0051928	positive regulation of calcium ion transport	23/922	122/18723	2.50331e-08	2.70565e-07
GO:2000401	regulation of lymphocyte migration	16/922	61/18723	2.63977e-08	2.84694e-07
GO:0007596	blood coagulation	32/922	217/18723	2.72377e-08	2.93116e-07
GO:0034103	regulation of tissue remodeling	19/922	86/18723	2.83504e-08	3.03772e-07
GO:0048864	stem cell development	19/922	86/18723	2.83504e-08	3.03772e-07
GO:0048661	positive regulation of smooth muscle cell proliferation	21/922	104/18723	2.88661e-08	3.08631e-07
GO:0032479	regulation of type I interferon production	20/922	95/18723	2.93325e-08	3.12271e-07
GO:0032606	type I interferon production	20/922	95/18723	2.93325e-08	3.12271e-07
GO:0007584	response to nutrient	28/922	174/18723	2.9852e-08	3.17121e-07
GO:0045061	thymic T cell selection	10/922	22/18723	3.00804e-08	3.18866e-07
GO:1903556	negative regulation of tumor necrosis factor superfamily cytokine production	18/922	78/18723	3.1856e-08	3.36968e-07
GO:0060393	regulation of pathway-restricted SMAD protein phosphorylation	16/922	62/18723	3.39676e-08	3.58539e-07
GO:1901215	negative regulation of neuron death	31/922	208/18723	3.4883e-08	3.67419e-07
GO:0014065	phosphatidylinositol 3-kinase signaling	25/922	144/18723	3.50536e-08	3.67655e-07
GO:0046718	viral entry into host cell	25/922	144/18723	3.50536e-08	3.67655e-07
GO:0010952	positive regulation of peptidase activity	30/922	197/18723	3.52154e-08	3.68573e-07
GO:0044706	multi-multicellular organism process	32/922	220/18723	3.7974e-08	3.96609e-07
GO:0014068	positive regulation of phosphatidylinositol 3-kinase signaling	18/922	79/18723	3.93789e-08	4.10417e-07
GO:0035821	modulation of process of other organism	21/922	106/18723	4.09763e-08	4.26171e-07
GO:0051051	negative regulation of transport	52/922	470/18723	4.14797e-08	4.30504e-07
GO:1902622	regulation of neutrophil migration	13/922	41/18723	4.4851e-08	4.64521e-07
GO:1903034	regulation of response to wounding	27/922	167/18723	4.7502e-08	4.90914e-07
GO:0010959	regulation of metal ion transport	47/922	406/18723	4.75972e-08	4.90914e-07
GO:2000403	positive regulation of lymphocyte migration	12/922	35/18723	5.52618e-08	5.68784e-07
GO:0010950	positive regulation of endopeptidase activity	28/922	179/18723	5.58023e-08	5.73157e-07
GO:0002862	negative regulation of inflammatory response to antigenic stimulus	11/922	29/18723	5.94597e-08	6.06322e-07
GO:0090025	regulation of monocyte chemotaxis	11/922	29/18723	5.94597e-08	6.06322e-07
GO:0014032	neural crest cell development	18/922	81/18723	5.95201e-08	6.06322e-07
GO:0046209	nitric oxide metabolic process	18/922	81/18723	5.95201e-08	6.06322e-07
GO:2000404	regulation of T cell migration	13/922	42/18723	6.20436e-08	6.30734e-07
GO:0033002	muscle cell proliferation	34/922	248/18723	6.36149e-08	6.45386e-07
GO:0071900	regulation of protein serine/threonine kinase activity	43/922	359/18723	6.73755e-08	6.82142e-07
GO:0002887	negative regulation of myeloid leukocyte mediated immunity	7/922	10/18723	7.23301e-08	7.30814e-07
GO:2001057	reactive nitrogen species metabolic process	18/922	82/18723	7.27913e-08	7.33979e-07
GO:0090322	regulation of superoxide metabolic process	12/922	36/18723	7.91927e-08	7.96907e-07
GO:0046638	positive regulation of alpha-beta T cell differentiation	14/922	50/18723	7.97405e-08	8.00794e-07
GO:0007411	axon guidance	32/922	227/18723	8.02954e-08	8.04738e-07
GO:0032928	regulation of superoxide anion generation	10/922	24/18723	8.33619e-08	8.32109e-07
GO:0090023	positive regulation of neutrophil chemotaxis	10/922	24/18723	8.33619e-08	8.32109e-07
GO:0002763	positive regulation of myeloid leukocyte differentiation	15/922	58/18723	8.82462e-08	8.79095e-07
GO:0097485	neuron projection guidance	32/922	228/18723	8.90998e-08	8.8582e-07
GO:0043032	positive regulation of macrophage activation	11/922	30/18723	8.97161e-08	8.90163e-07
GO:0044409	entry into host	25/922	151/18723	9.21482e-08	9.12469e-07
GO:0014066	regulation of phosphatidylinositol 3-kinase signaling	21/922	111/18723	9.45699e-08	9.34584e-07
GO:0002888	positive regulation of myeloid leukocyte mediated immunity	9/922	19/18723	9.6821e-08	9.53034e-07
GO:0010885	regulation of cholesterol storage	9/922	19/18723	9.6821e-08	9.53034e-07
GO:0032088	negative regulation of NF-kappaB transcription factor activity	19/922	93/18723	1.07672e-07	1.05774e-06
GO:0042130	negative regulation of T cell proliferation	16/922	67/18723	1.10769e-07	1.08601e-06
GO:0043368	positive T cell selection	12/922	37/18723	1.11975e-07	1.09568e-06
GO:0042554	superoxide anion generation	13/922	44/18723	1.15159e-07	1.12461e-06
GO:0045639	positive regulation of myeloid cell differentiation	20/922	103/18723	1.21674e-07	1.1859e-06
GO:0006809	nitric oxide biosynthetic process	17/922	76/18723	1.24939e-07	1.21534e-06
GO:0008217	regulation of blood pressure	28/922	186/18723	1.28352e-07	1.24395e-06
GO:0052126	movement in host environment	27/922	175/18723	1.28382e-07	1.24395e-06
GO:0031664	regulation of lipopolysaccharide-mediated signaling pathway	10/922	25/18723	1.32811e-07	1.28436e-06
GO:0031667	response to nutrient levels	51/922	474/18723	1.36193e-07	1.3145e-06
GO:0006898	receptor-mediated endocytosis	33/922	244/18723	1.37334e-07	1.32294e-06
GO:0042698	ovulation cycle	16/922	68/18723	1.38295e-07	1.32962e-06
GO:0002712	regulation of B cell mediated immunity	15/922	60/18723	1.43852e-07	1.3777e-06
GO:0002889	regulation of immunoglobulin mediated immune response	15/922	60/18723	1.43852e-07	1.3777e-06
GO:0061041	regulation of wound healing	23/922	134/18723	1.52338e-07	1.45616e-06
GO:0010742	macrophage derived foam cell differentiation	12/922	38/18723	1.56355e-07	1.48883e-06
GO:0090077	foam cell differentiation	12/922	38/18723	1.56355e-07	1.48883e-06
GO:0014031	mesenchymal cell development	18/922	86/18723	1.57569e-07	1.49751e-06
GO:0071902	positive regulation of protein serine/threonine kinase activity	29/922	200/18723	1.75493e-07	1.66466e-06
GO:0048015	phosphatidylinositol-mediated signaling	27/922	178/18723	1.83172e-07	1.73419e-06
GO:0001776	leukocyte homeostasis	18/922	87/18723	1.89643e-07	1.79204e-06
GO:0010743	regulation of macrophage derived foam cell differentiation	11/922	32/18723	1.93514e-07	1.82514e-06
GO:0045123	cellular extravasation	16/922	70/18723	2.12748e-07	2.00273e-06
GO:0045622	regulation of T-helper cell differentiation	12/922	39/18723	2.15774e-07	2.02738e-06
GO:1903531	negative regulation of secretion by cell	24/922	147/18723	2.17234e-07	2.03723e-06
GO:0051651	maintenance of location in cell	30/922	214/18723	2.29872e-07	2.15168e-06
GO:0097696	receptor signaling pathway via STAT	27/922	181/18723	2.59012e-07	2.41989e-06
GO:0003018	vascular process in circulatory system	34/922	263/18723	2.65825e-07	2.47887e-06
GO:0051403	stress-activated MAPK cascade	32/922	239/18723	2.674e-07	2.48887e-06
GO:0010878	cholesterol storage	9/922	21/18723	2.81725e-07	2.61316e-06
GO:0007565	female pregnancy	28/922	193/18723	2.81856e-07	2.61316e-06
GO:0009612	response to mechanical stimulus	30/922	216/18723	2.82333e-07	2.61316e-06
GO:0048017	inositol lipid-mediated signaling	27/922	182/18723	2.90158e-07	2.68058e-06
GO:0034122	negative regulation of toll-like receptor signaling pathway	12/922	40/18723	2.94505e-07	2.71569e-06
GO:0043280	positive regulation of cysteine-type endopeptidase activity involved in apoptotic process	22/922	129/18723	3.17238e-07	2.91988e-06
GO:0002686	negative regulation of leukocyte migration	13/922	48/18723	3.5627e-07	3.27307e-06
GO:1905954	positive regulation of lipid localization	20/922	110/18723	3.73774e-07	3.42027e-06
GO:0032608	interferon-beta production	14/922	56/18723	3.74473e-07	3.42027e-06
GO:0032648	regulation of interferon-beta production	14/922	56/18723	3.74473e-07	3.42027e-06
GO:0051897	positive regulation of protein kinase B signaling	21/922	120/18723	3.75051e-07	3.42027e-06
GO:0014033	neural crest cell differentiation	18/922	91/18723	3.86629e-07	3.51294e-06
GO:0060191	regulation of lipase activity	18/922	91/18723	3.86629e-07	3.51294e-06
GO:0032743	positive regulation of interleukin-2 production	11/922	34/18723	3.91888e-07	3.55421e-06
GO:0030183	B cell differentiation	23/922	141/18723	3.93319e-07	3.55669e-06
GO:0002637	regulation of immunoglobulin production	16/922	73/18723	3.93595e-07	3.55669e-06
GO:0048732	gland development	47/922	436/18723	4.00214e-07	3.60993e-06
GO:0019216	regulation of lipid metabolic process	39/922	331/18723	4.19716e-07	3.77896e-06
GO:0032490	detection of molecule of bacterial origin	7/922	12/18723	4.37502e-07	3.93197e-06
GO:1905330	regulation of morphogenesis of an epithelium	15/922	65/18723	4.45227e-07	3.99416e-06
GO:0035150	regulation of tube size	23/922	142/18723	4.47858e-07	4.01051e-06
GO:0038084	vascular endothelial growth factor signaling pathway	13/922	49/18723	4.63213e-07	4.12642e-06
GO:0002507	tolerance induction	10/922	28/18723	4.65792e-07	4.12642e-06
GO:0010575	positive regulation of vascular endothelial growth factor production	10/922	28/18723	4.65792e-07	4.12642e-06
GO:0010818	T cell chemotaxis	10/922	28/18723	4.65792e-07	4.12642e-06
GO:0045589	regulation of regulatory T cell differentiation	10/922	28/18723	4.65792e-07	4.12642e-06
GO:1902624	positive regulation of neutrophil migration	10/922	28/18723	4.65792e-07	4.12642e-06
GO:0006801	superoxide metabolic process	16/922	74/18723	4.79467e-07	4.23999e-06
GO:1902106	negative regulation of leukocyte differentiation	19/922	102/18723	4.93269e-07	4.35429e-06
GO:0046879	hormone secretion	36/922	295/18723	4.98626e-07	4.39375e-06
GO:0051402	neuron apoptotic process	32/922	246/18723	5.1652e-07	4.54336e-06
GO:0030890	positive regulation of B cell proliferation	12/922	42/18723	5.32116e-07	4.67226e-06
GO:0032814	regulation of natural killer cell activation	11/922	35/18723	5.46174e-07	4.78723e-06
GO:0060263	regulation of respiratory burst	8/922	17/18723	5.48221e-07	4.79669e-06
GO:0043491	protein kinase B signaling	29/922	211/18723	5.55037e-07	4.84778e-06
GO:0001558	regulation of cell growth	45/922	414/18723	5.60209e-07	4.88436e-06
GO:0031098	stress-activated protein kinase signaling cascade	32/922	247/18723	5.66065e-07	4.92676e-06
GO:2001234	negative regulation of apoptotic signaling pathway	30/922	224/18723	6.24092e-07	5.42228e-06
GO:0010517	regulation of phospholipase activity	15/922	67/18723	6.76961e-07	5.87133e-06
GO:0046883	regulation of hormone secretion	32/922	249/18723	6.78654e-07	5.87412e-06
GO:2000406	positive regulation of T cell migration	10/922	29/18723	6.79651e-07	5.87412e-06
GO:0050769	positive regulation of neurogenesis	30/922	225/18723	6.86973e-07	5.92709e-06
GO:0030517	negative regulation of axon extension	12/922	43/18723	7.05216e-07	6.07392e-06
GO:1903306	negative regulation of regulated secretory pathway	9/922	23/18723	7.16341e-07	6.15904e-06
GO:0007189	adenylate cyclase-activating G protein-coupled receptor signaling pathway	23/922	146/18723	7.42952e-07	6.37679e-06
GO:0042092	type 2 immune response	11/922	36/18723	7.51646e-07	6.44027e-06
GO:0032872	regulation of stress-activated MAPK cascade	27/922	192/18723	8.5879e-07	7.34562e-06
GO:0015833	peptide transport	33/922	264/18723	8.60907e-07	7.35105e-06
GO:0032874	positive regulation of stress-activated MAPK cascade	21/922	126/18723	8.67211e-07	7.39216e-06
GO:1904035	regulation of epithelial cell apoptotic process	18/922	96/18723	8.87311e-07	7.55051e-06
GO:0008361	regulation of cell size	26/922	181/18723	9.03538e-07	7.67543e-06
GO:0051709	regulation of killing of cells of other organism	7/922	13/18723	9.07507e-07	7.69597e-06
GO:1903707	negative regulation of hemopoiesis	19/922	106/18723	9.13798e-07	7.73609e-06
GO:0150076	neuroinflammatory response	12/922	44/18723	9.26488e-07	7.83016e-06
GO:0007259	receptor signaling pathway via JAK-STAT	25/922	170/18723	9.36319e-07	7.89979e-06
GO:0002218	activation of innate immune response	13/922	52/18723	9.76405e-07	8.22402e-06
GO:0048863	stem cell differentiation	28/922	206/18723	1.0871e-06	9.14084e-06
GO:0002438	acute inflammatory response to antigenic stimulus	9/922	24/18723	1.09613e-06	9.18563e-06
GO:0060571	morphogenesis of an epithelial fold	9/922	24/18723	1.09613e-06	9.18563e-06
GO:0070304	positive regulation of stress-activated protein kinase signaling cascade	21/922	128/18723	1.13211e-06	9.47114e-06
GO:0070302	regulation of stress-activated protein kinase signaling cascade	27/922	195/18723	1.16927e-06	9.76554e-06
GO:0009914	hormone transport	36/922	306/18723	1.20449e-06	1.00428e-05
GO:1904646	cellular response to amyloid-beta	12/922	45/18723	1.20714e-06	1.0048e-05
GO:0050819	negative regulation of coagulation	13/922	53/18723	1.23588e-06	1.027e-05
GO:2001236	regulation of extrinsic apoptotic signaling pathway	23/922	151/18723	1.3596e-06	1.12792e-05
GO:0002828	regulation of type 2 immune response	10/922	31/18723	1.37544e-06	1.13726e-05
GO:0045066	regulatory T cell differentiation	10/922	31/18723	1.37544e-06	1.13726e-05
GO:0045428	regulation of nitric oxide biosynthetic process	14/922	62/18723	1.42387e-06	1.17534e-05
GO:0001659	temperature homeostasis	25/922	174/18723	1.45187e-06	1.19647e-05
GO:0048145	regulation of fibroblast proliferation	16/922	80/18723	1.45613e-06	1.19799e-05
GO:0050818	regulation of coagulation	15/922	71/18723	1.48929e-06	1.22324e-05
GO:0035296	regulation of tube diameter	22/922	141/18723	1.51936e-06	1.24382e-05
GO:0097746	blood vessel diameter maintenance	22/922	141/18723	1.51936e-06	1.24382e-05
GO:0032695	negative regulation of interleukin-12 production	8/922	19/18723	1.56042e-06	1.27323e-05
GO:0070233	negative regulation of T cell apoptotic process	8/922	19/18723	1.56042e-06	1.27323e-05
GO:0048588	developmental cell growth	30/922	234/18723	1.58211e-06	1.28881e-05
GO:0046849	bone remodeling	17/922	90/18723	1.59556e-06	1.29763e-05
GO:0050927	positive regulation of positive chemotaxis	9/922	25/18723	1.63799e-06	1.32779e-05
GO:1901623	regulation of lymphocyte chemotaxis	9/922	25/18723	1.63799e-06	1.32779e-05
GO:0045807	positive regulation of endocytosis	18/922	100/18723	1.652e-06	1.33696e-05
GO:0019079	viral genome replication	21/922	131/18723	1.66964e-06	1.34904e-05
GO:0048144	fibroblast proliferation	16/922	81/18723	1.73262e-06	1.39765e-05
GO:0050930	induction of positive chemotaxis	7/922	14/18723	1.73769e-06	1.39946e-05
GO:0010720	positive regulation of cell development	35/922	298/18723	1.75622e-06	1.41209e-05
GO:0019835	cytolysis	10/922	32/18723	1.91268e-06	1.53541e-05
GO:0050770	regulation of axonogenesis	23/922	154/18723	1.92613e-06	1.5437e-05
GO:0062013	positive regulation of small molecule metabolic process	22/922	143/18723	1.93517e-06	1.54845e-05
GO:0050798	activated T cell proliferation	12/922	47/18723	2.00229e-06	1.59957e-05
GO:0060395	SMAD protein signal transduction	16/922	82/18723	2.05546e-06	1.63941e-05
GO:0080164	regulation of nitric oxide metabolic process	14/922	64/18723	2.13769e-06	1.70226e-05
GO:0046887	positive regulation of hormone secretion	21/922	133/18723	2.14768e-06	1.70748e-05
GO:0048640	negative regulation of developmental growth	19/922	112/18723	2.16943e-06	1.72201e-05
GO:0097193	intrinsic apoptotic signaling pathway	34/922	288/18723	2.1915e-06	1.73675e-05
GO:0042886	amide transport	35/922	301/18723	2.21171e-06	1.74816e-05
GO:0060249	anatomical structure homeostasis	36/922	314/18723	2.21295e-06	1.74816e-05
GO:0050926	regulation of positive chemotaxis	9/922	26/18723	2.39595e-06	1.88971e-05
GO:0002714	positive regulation of B cell mediated immunity	11/922	40/18723	2.41311e-06	1.89372e-05
GO:0002891	positive regulation of immunoglobulin mediated immune response	11/922	40/18723	2.41311e-06	1.89372e-05
GO:0010863	positive regulation of phospholipase C activity	11/922	40/18723	2.41311e-06	1.89372e-05
GO:0010518	positive regulation of phospholipase activity	13/922	56/18723	2.42011e-06	1.89372e-05
GO:1904645	response to amyloid-beta	13/922	56/18723	2.42011e-06	1.89372e-05
GO:0002291	T cell activation via T cell receptor contact with antigen bound to MHC molecule on antigen presenting cell	6/922	10/18723	2.48471e-06	1.92594e-05
GO:0002524	hypersensitivity	6/922	10/18723	2.48471e-06	1.92594e-05
GO:0035747	natural killer cell chemotaxis	6/922	10/18723	2.48471e-06	1.92594e-05
GO:0070383	DNA cytosine deamination	6/922	10/18723	2.48471e-06	1.92594e-05
GO:2000425	regulation of apoptotic cell clearance	6/922	10/18723	2.48471e-06	1.92594e-05
GO:0034104	negative regulation of tissue remodeling	8/922	20/18723	2.48847e-06	1.92594e-05
GO:0045063	T-helper 1 cell differentiation	8/922	20/18723	2.48847e-06	1.92594e-05
GO:0048146	positive regulation of fibroblast proliferation	12/922	48/18723	2.55096e-06	1.97123e-05
GO:0019233	sensory perception of pain	18/922	103/18723	2.57343e-06	1.9855e-05
GO:0043552	positive regulation of phosphatidylinositol 3-kinase activity	10/922	33/18723	2.62367e-06	2.01799e-05
GO:0045920	negative regulation of exocytosis	10/922	33/18723	2.62367e-06	2.01799e-05
GO:0016049	cell growth	48/922	482/18723	2.9271e-06	2.24788e-05
GO:1905952	regulation of lipid localization	25/922	181/18723	3.01675e-06	2.31315e-05
GO:0002468	dendritic cell antigen processing and presentation	7/922	15/18723	3.11945e-06	2.38821e-05
GO:0050691	regulation of defense response to virus by host	11/922	41/18723	3.15205e-06	2.40412e-05
GO:0030193	regulation of blood coagulation	14/922	66/18723	3.15477e-06	2.40412e-05
GO:0032715	negative regulation of interleukin-6 production	14/922	66/18723	3.15477e-06	2.40412e-05
GO:1901653	cellular response to peptide	39/922	359/18723	3.20459e-06	2.43834e-05
GO:0006953	acute-phase response	12/922	49/18723	3.22807e-06	2.44495e-05
GO:0030195	negative regulation of blood coagulation	12/922	49/18723	3.22807e-06	2.44495e-05
GO:0032692	negative regulation of interleukin-1 production	12/922	49/18723	3.22807e-06	2.44495e-05
GO:0001894	tissue homeostasis	32/922	268/18723	3.40018e-06	2.57139e-05
GO:0002719	negative regulation of cytokine production involved in immune response	9/922	27/18723	3.43731e-06	2.59156e-05
GO:0060142	regulation of syncytium formation by plasma membrane fusion	9/922	27/18723	3.43731e-06	2.59156e-05
GO:0030879	mammary gland development	21/922	137/18723	3.49526e-06	2.63126e-05
GO:0031100	animal organ regeneration	15/922	76/18723	3.67369e-06	2.76139e-05
GO:0060402	calcium ion transport into cytosol	23/922	160/18723	3.75136e-06	2.81551e-05
GO:0090026	positive regulation of monocyte chemotaxis	8/922	21/18723	3.84647e-06	2.87818e-05
GO:0150146	cell junction disassembly	8/922	21/18723	3.84647e-06	2.87818e-05
GO:1900047	negative regulation of hemostasis	12/922	50/18723	4.05863e-06	3.03236e-05
GO:0033003	regulation of mast cell activation	11/922	42/18723	4.08171e-06	3.04044e-05
GO:1900274	regulation of phospholipase C activity	11/922	42/18723	4.08171e-06	3.04044e-05
GO:0032418	lysosome localization	15/922	77/18723	4.35726e-06	3.24083e-05
GO:0002040	sprouting angiogenesis	25/922	185/18723	4.49316e-06	3.33193e-05
GO:0051896	regulation of protein kinase B signaling	25/922	185/18723	4.49316e-06	3.33193e-05
GO:1900046	regulation of hemostasis	14/922	68/18723	4.58185e-06	3.39262e-05
GO:0051962	positive regulation of nervous system development	32/922	272/18723	4.66002e-06	3.44471e-05
GO:0120162	positive regulation of cold-induced thermogenesis	17/922	97/18723	4.66609e-06	3.44471e-05
GO:0000302	response to reactive oxygen species	28/922	222/18723	4.80972e-06	3.54547e-05
GO:0051346	negative regulation of hydrolase activity	40/922	379/18723	4.89181e-06	3.60064e-05
GO:0046850	regulation of bone remodeling	12/922	51/18723	5.07157e-06	3.72741e-05
GO:0021561	facial nerve development	6/922	11/18723	5.23787e-06	3.819e-05
GO:0021604	cranial nerve structural organization	6/922	11/18723	5.23787e-06	3.819e-05
GO:0021610	facial nerve morphogenesis	6/922	11/18723	5.23787e-06	3.819e-05
GO:0045060	negative thymic T cell selection	6/922	11/18723	5.23787e-06	3.819e-05
GO:0014002	astrocyte development	11/922	43/18723	5.24238e-06	3.819e-05
GO:0045776	negative regulation of blood pressure	11/922	43/18723	5.24238e-06	3.819e-05
GO:0002827	positive regulation of T-helper 1 type immune response	7/922	16/18723	5.30975e-06	3.85676e-05
GO:0002830	positive regulation of type 2 immune response	7/922	16/18723	5.30975e-06	3.85676e-05
GO:0001503	ossification	42/922	408/18723	5.34816e-06	3.87898e-05
GO:0051271	negative regulation of cellular component movement	39/922	367/18723	5.44515e-06	3.94356e-05
GO:0060193	positive regulation of lipase activity	14/922	69/18723	5.49053e-06	3.97063e-05
GO:0045926	negative regulation of growth	30/922	249/18723	5.69063e-06	4.10935e-05
GO:0046330	positive regulation of JNK cascade	16/922	89/18723	6.29193e-06	4.53395e-05
GO:0030224	monocyte differentiation	10/922	36/18723	6.29689e-06	4.53395e-05
GO:0046006	regulation of activated T cell proliferation	11/922	44/18723	6.681e-06	4.80355e-05
GO:0061387	regulation of extent of cell growth	18/922	110/18723	6.75609e-06	4.8505e-05
GO:0048638	regulation of developmental growth	36/922	330/18723	6.91425e-06	4.95688e-05
GO:0010951	negative regulation of endopeptidase activity	30/922	252/18723	7.23971e-06	5.18271e-05
GO:0046777	protein autophosphorylation	28/922	227/18723	7.39107e-06	5.28344e-05
GO:0045862	positive regulation of proteolysis	39/922	372/18723	7.50479e-06	5.35702e-05
GO:0007254	JNK cascade	23/922	167/18723	7.78957e-06	5.55231e-05
GO:2000146	negative regulation of cell motility	38/922	359/18723	7.84814e-06	5.58603e-05
GO:0046328	regulation of JNK cascade	20/922	133/18723	7.98051e-06	5.67211e-05
GO:0002260	lymphocyte homeostasis	13/922	62/18723	8.08883e-06	5.74087e-05
GO:0002369	T cell cytokine production	10/922	37/18723	8.25046e-06	5.82226e-05
GO:0002724	regulation of T cell cytokine production	10/922	37/18723	8.25046e-06	5.82226e-05
GO:0090218	positive regulation of lipid kinase activity	10/922	37/18723	8.25046e-06	5.82226e-05
GO:1905332	positive regulation of morphogenesis of an epithelium	10/922	37/18723	8.25046e-06	5.82226e-05
GO:0002920	regulation of humoral immune response	11/922	45/18723	8.45196e-06	5.95599e-05
GO:0060143	positive regulation of syncytium formation by plasma membrane fusion	8/922	23/18723	8.48661e-06	5.96347e-05
GO:0072677	eosinophil migration	8/922	23/18723	8.48661e-06	5.96347e-05
GO:0002790	peptide secretion	29/922	242/18723	9.00555e-06	6.31917e-05
GO:0070229	negative regulation of lymphocyte apoptotic process	9/922	30/18723	9.18118e-06	6.43331e-05
GO:1990845	adaptive thermogenesis	22/922	157/18723	9.21403e-06	6.44722e-05
GO:0050854	regulation of antigen receptor-mediated signaling pathway	13/922	63/18723	9.73731e-06	6.80378e-05
GO:0008625	extrinsic apoptotic signaling pathway via death domain receptors	15/922	82/18723	9.78131e-06	6.82491e-05
GO:0031623	receptor internalization	18/922	113/18723	9.94479e-06	6.90703e-05
GO:0002863	positive regulation of inflammatory response to antigenic stimulus	6/922	12/18723	1.00382e-05	6.90703e-05
GO:0006216	cytidine catabolic process	6/922	12/18723	1.00382e-05	6.90703e-05
GO:0009972	cytidine deamination	6/922	12/18723	1.00382e-05	6.90703e-05
GO:0016554	cytidine to uridine editing	6/922	12/18723	1.00382e-05	6.90703e-05
GO:0032736	positive regulation of interleukin-13 production	6/922	12/18723	1.00382e-05	6.90703e-05
GO:0043383	negative T cell selection	6/922	12/18723	1.00382e-05	6.90703e-05
GO:0046087	cytidine metabolic process	6/922	12/18723	1.00382e-05	6.90703e-05
GO:1902563	regulation of neutrophil activation	6/922	12/18723	1.00382e-05	6.90703e-05
GO:2000508	regulation of dendritic cell chemotaxis	6/922	12/18723	1.00382e-05	6.90703e-05
GO:0009410	response to xenobiotic stimulus	45/922	462/18723	1.05248e-05	7.23179e-05
GO:0060401	cytosolic calcium ion transport	24/922	182/18723	1.05844e-05	7.26267e-05
GO:0002385	mucosal immune response	10/922	38/18723	1.0706e-05	7.32583e-05
GO:0097242	amyloid-beta clearance	10/922	38/18723	1.0706e-05	7.32583e-05
GO:0062197	cellular response to chemical stress	36/922	337/18723	1.10426e-05	7.5458e-05
GO:0033273	response to vitamin	16/922	93/18723	1.12883e-05	7.70306e-05
GO:0045670	regulation of osteoclast differentiation	13/922	64/18723	1.16745e-05	7.95564e-05
GO:0048511	rhythmic process	33/922	298/18723	1.20976e-05	8.23268e-05
GO:0001779	natural killer cell differentiation	8/922	24/18723	1.21819e-05	8.27865e-05
GO:0007200	phospholipase C-activating G protein-coupled receptor signaling pathway	17/922	104/18723	1.22724e-05	8.32878e-05
GO:0051209	release of sequestered calcium ion into cytosol	18/922	115/18723	1.27619e-05	8.64915e-05
GO:1903035	negative regulation of response to wounding	16/922	94/18723	1.2991e-05	8.79243e-05
GO:0043114	regulation of vascular permeability	11/922	47/18723	1.32504e-05	8.93654e-05
GO:0032370	positive regulation of lipid transport	15/922	84/18723	1.3258e-05	8.93654e-05
GO:0042310	vasoconstriction	15/922	84/18723	1.3258e-05	8.93654e-05
GO:0002283	neutrophil activation involved in immune response	7/922	18/18723	1.3542e-05	9.06635e-05
GO:0006957	complement activation, alternative pathway	7/922	18/18723	1.3542e-05	9.06635e-05
GO:0030889	negative regulation of B cell proliferation	7/922	18/18723	1.3542e-05	9.06635e-05
GO:0046851	negative regulation of bone remodeling	7/922	18/18723	1.3542e-05	9.06635e-05
GO:0048486	parasympathetic nervous system development	7/922	18/18723	1.3542e-05	9.06635e-05
GO:0032728	positive regulation of interferon-beta production	10/922	39/18723	1.37665e-05	9.20423e-05
GO:0045453	bone resorption	13/922	65/18723	1.39425e-05	9.3094e-05
GO:0043433	negative regulation of DNA-binding transcription factor activity	24/922	185/18723	1.39904e-05	9.32878e-05
GO:0051283	negative regulation of sequestering of calcium ion	18/922	116/18723	1.44222e-05	9.60385e-05
GO:0030516	regulation of axon extension	16/922	95/18723	1.49185e-05	9.92103e-05
GO:0031099	regeneration	25/922	198/18723	1.4999e-05	9.96121e-05
GO:0010466	negative regulation of peptidase activity	30/922	262/18723	1.56152e-05	0.000103566
GO:0007218	neuropeptide signaling pathway	17/922	106/18723	1.59008e-05	0.000105319
GO:0010039	response to iron ion	9/922	32/18723	1.64682e-05	0.000108786
GO:0050850	positive regulation of calcium-mediated signaling	9/922	32/18723	1.64682e-05	0.000108786
GO:0019229	regulation of vasoconstriction	13/922	66/18723	1.65886e-05	0.000109436
GO:0043523	regulation of neuron apoptotic process	26/922	212/18723	1.71607e-05	0.00011306
GO:0030336	negative regulation of cell migration	36/922	344/18723	1.73343e-05	0.000114053
GO:0045429	positive regulation of nitric oxide biosynthetic process	10/922	40/18723	1.75509e-05	0.000115172
GO:0150077	regulation of neuroinflammatory response	10/922	40/18723	1.75509e-05	0.000115172
GO:0043536	positive regulation of blood vessel endothelial cell migration	14/922	76/18723	1.77117e-05	0.000115921
GO:2000379	positive regulation of reactive oxygen species metabolic process	14/922	76/18723	1.77117e-05	0.000115921
GO:0002551	mast cell chemotaxis	6/922	13/18723	1.78646e-05	0.000116307
GO:0010745	negative regulation of macrophage derived foam cell differentiation	6/922	13/18723	1.78646e-05	0.000116307
GO:0070486	leukocyte aggregation	6/922	13/18723	1.78646e-05	0.000116307
GO:2001198	regulation of dendritic cell differentiation	6/922	13/18723	1.78646e-05	0.000116307
GO:0051282	regulation of sequestering of calcium ion	18/922	118/18723	1.83335e-05	0.000119204
GO:0030308	negative regulation of cell growth	24/922	188/18723	1.83602e-05	0.000119221
GO:1904894	positive regulation of receptor signaling pathway via STAT	11/922	49/18723	2.02533e-05	0.000131342
GO:0032616	interleukin-13 production	7/922	19/18723	2.05312e-05	0.00013228
GO:0032656	regulation of interleukin-13 production	7/922	19/18723	2.05312e-05	0.00013228
GO:0048245	eosinophil chemotaxis	7/922	19/18723	2.05312e-05	0.00013228
GO:0140131	positive regulation of lymphocyte chemotaxis	7/922	19/18723	2.05312e-05	0.00013228
GO:1901739	regulation of myoblast fusion	7/922	19/18723	2.05312e-05	0.00013228
GO:0032481	positive regulation of type I interferon production	12/922	58/18723	2.07328e-05	0.000133405
GO:0097305	response to alcohol	29/922	253/18723	2.10999e-05	0.000135591
GO:0002251	organ or tissue specific immune response	10/922	41/18723	2.21957e-05	0.000142265
GO:1904407	positive regulation of nitric oxide metabolic process	10/922	41/18723	2.21957e-05	0.000142265
GO:0043087	regulation of GTPase activity	36/922	348/18723	2.22625e-05	0.000142509
GO:0048675	axon extension	18/922	120/18723	2.31657e-05	0.0001481
GO:2000108	positive regulation of leukocyte apoptotic process	8/922	26/18723	2.36982e-05	0.000151309
GO:0061045	negative regulation of wound healing	14/922	78/18723	2.4076e-05	0.000153523
GO:0034614	cellular response to reactive oxygen species	21/922	155/18723	2.45764e-05	0.000156513
GO:0034767	positive regulation of ion transmembrane transport	22/922	167/18723	2.47688e-05	0.000157263
GO:0038093	Fc receptor signaling pathway	11/922	50/18723	2.4821e-05	0.000157263
GO:0060688	regulation of morphogenesis of a branching structure	11/922	50/18723	2.4821e-05	0.000157263
GO:1904036	negative regulation of epithelial cell apoptotic process	11/922	50/18723	2.4821e-05	0.000157263
GO:0008630	intrinsic apoptotic signaling pathway in response to DNA damage	16/922	99/18723	2.54185e-05	0.000160843
GO:0014812	muscle cell migration	17/922	110/18723	2.61377e-05	0.000165184
GO:0045055	regulated exocytosis	27/922	230/18723	2.63118e-05	0.000166072
GO:0106106	cold-induced thermogenesis	20/922	144/18723	2.64558e-05	0.000166557
GO:0120161	regulation of cold-induced thermogenesis	20/922	144/18723	2.64558e-05	0.000166557
GO:0014910	regulation of smooth muscle cell migration	15/922	89/18723	2.71536e-05	0.000170518
GO:0051781	positive regulation of cell division	15/922	89/18723	2.71536e-05	0.000170518
GO:0051208	sequestering of calcium ion	18/922	122/18723	2.91024e-05	0.000182525
GO:0043524	negative regulation of neuron apoptotic process	20/922	145/18723	2.92957e-05	0.000183505
GO:0031638	zymogen activation	12/922	60/18723	2.97128e-05	0.000185556
GO:0002756	MyD88-independent toll-like receptor signaling pathway	6/922	14/18723	2.99597e-05	0.000185556
GO:0002864	regulation of acute inflammatory response to antigenic stimulus	6/922	14/18723	2.99597e-05	0.000185556
GO:0045006	DNA deamination	6/922	14/18723	2.99597e-05	0.000185556
GO:0045059	positive thymic T cell selection	6/922	14/18723	2.99597e-05	0.000185556
GO:0045579	positive regulation of B cell differentiation	6/922	14/18723	2.99597e-05	0.000185556
GO:0046131	pyrimidine ribonucleoside metabolic process	6/922	14/18723	2.99597e-05	0.000185556
GO:0046133	pyrimidine ribonucleoside catabolic process	6/922	14/18723	2.99597e-05	0.000185556
GO:0097531	mast cell migration	6/922	14/18723	2.99597e-05	0.000185556
GO:0048545	response to steroid hormone	35/922	339/18723	3.00301e-05	0.00018576
GO:0046629	gamma-delta T cell activation	7/922	20/18723	3.02465e-05	0.000186633
GO:0140632	inflammasome complex assembly	7/922	20/18723	3.02465e-05	0.000186633
GO:0048608	reproductive structure development	41/922	424/18723	3.04631e-05	0.000187736
GO:0042104	positive regulation of activated T cell proliferation	8/922	27/18723	3.22291e-05	0.000198373
GO:0030168	platelet activation	18/922	123/18723	3.25502e-05	0.000200101
GO:0060443	mammary gland morphogenesis	10/922	43/18723	3.4709e-05	0.000213108
GO:0060560	developmental growth involved in morphogenesis	27/922	234/18723	3.57427e-05	0.000219184
GO:0061458	reproductive system development	41/922	427/18723	3.58185e-05	0.000219377
GO:0048762	mesenchymal cell differentiation	27/922	236/18723	4.15204e-05	0.000253986
GO:0090100	positive regulation of transmembrane receptor protein serine/threonine kinase signaling pathway	17/922	114/18723	4.18539e-05	0.000255396
GO:1904892	regulation of receptor signaling pathway via STAT	17/922	114/18723	4.18539e-05	0.000255396
GO:0045124	regulation of bone resorption	10/922	44/18723	4.29526e-05	0.000261779
GO:0002312	B cell activation involved in immune response	14/922	82/18723	4.30664e-05	0.000261893
GO:0032607	interferon-alpha production	8/922	28/18723	4.31828e-05	0.000261893
GO:0032647	regulation of interferon-alpha production	8/922	28/18723	4.31828e-05	0.000261893
GO:0061082	myeloid leukocyte cytokine production	8/922	28/18723	4.31828e-05	0.000261893
GO:0007252	I-kappaB phosphorylation	7/922	21/18723	4.34465e-05	0.000261893
GO:0038083	peptidyl-tyrosine autophosphorylation	7/922	21/18723	4.34465e-05	0.000261893
GO:0045655	regulation of monocyte differentiation	7/922	21/18723	4.34465e-05	0.000261893
GO:0048485	sympathetic nervous system development	7/922	21/18723	4.34465e-05	0.000261893
GO:0048714	positive regulation of oligodendrocyte differentiation	7/922	21/18723	4.34465e-05	0.000261893
GO:0032368	regulation of lipid transport	20/922	149/18723	4.35794e-05	0.000262375
GO:0002534	cytokine production involved in inflammatory response	13/922	72/18723	4.37674e-05	0.000262551
GO:0043903	regulation of biological process involved in symbiotic interaction	13/922	72/18723	4.37674e-05	0.000262551
GO:1900015	regulation of cytokine production involved in inflammatory response	13/922	72/18723	4.37674e-05	0.000262551
GO:2001235	positive regulation of apoptotic signaling pathway	18/922	126/18723	4.51744e-05	0.000270665
GO:0007589	body fluid secretion	15/922	93/18723	4.62629e-05	0.000276298
GO:0044060	regulation of endocrine process	9/922	36/18723	4.62818e-05	0.000276298
GO:0070670	response to interleukin-4	9/922	36/18723	4.62818e-05	0.000276298
GO:0060485	mesenchyme development	31/922	291/18723	4.65937e-05	0.000277826
GO:0002679	respiratory burst involved in defense response	6/922	15/18723	4.78532e-05	0.000284311
GO:0023035	CD40 signaling pathway	6/922	15/18723	4.78532e-05	0.000284311
GO:1901741	positive regulation of myoblast fusion	6/922	15/18723	4.78532e-05	0.000284311
GO:0050886	endocrine process	14/922	83/18723	4.94909e-05	0.00029369
GO:0023061	signal release	43/922	463/18723	5.10849e-05	0.000302786
GO:0072593	reactive oxygen species metabolic process	27/922	239/18723	5.17746e-05	0.000306508
GO:2000273	positive regulation of signaling receptor activity	10/922	45/18723	5.28099e-05	0.000311967
GO:1904064	positive regulation of cation transmembrane transport	20/922	151/18723	5.28225e-05	0.000311967
GO:0001773	myeloid dendritic cell activation	8/922	29/18723	5.70737e-05	0.000336674
GO:0050771	negative regulation of axonogenesis	12/922	64/18723	5.81794e-05	0.000342788
GO:0070099	regulation of chemokine-mediated signaling pathway	5/922	10/18723	5.86677e-05	0.000344438
GO:0090037	positive regulation of protein kinase C signaling	5/922	10/18723	5.86677e-05	0.000344438
GO:2000510	positive regulation of dendritic cell chemotaxis	5/922	10/18723	5.86677e-05	0.000344438
GO:0032816	positive regulation of natural killer cell activation	7/922	22/18723	6.10224e-05	0.000356996
GO:0035584	calcium-mediated signaling using intracellular calcium source	7/922	22/18723	6.10224e-05	0.000356996
GO:0045624	positive regulation of T-helper cell differentiation	7/922	22/18723	6.10224e-05	0.000356996
GO:0071695	anatomical structure maturation	26/922	229/18723	6.50879e-05	0.000380331
GO:0033077	T cell differentiation in thymus	13/922	75/18723	6.81763e-05	0.000397552
GO:0072577	endothelial cell apoptotic process	12/922	65/18723	6.81953e-05	0.000397552
GO:0008360	regulation of cell shape	20/922	154/18723	6.99672e-05	0.000407403
GO:0097553	calcium ion transmembrane import into cytosol	19/922	142/18723	7.00938e-05	0.000407661
GO:0002371	dendritic cell cytokine production	6/922	16/18723	7.33793e-05	0.000421825
GO:0010819	regulation of T cell chemotaxis	6/922	16/18723	7.33793e-05	0.000421825
GO:0021783	preganglionic parasympathetic fiber development	6/922	16/18723	7.33793e-05	0.000421825
GO:0034138	toll-like receptor 3 signaling pathway	6/922	16/18723	7.33793e-05	0.000421825
GO:0044849	estrous cycle	6/922	16/18723	7.33793e-05	0.000421825
GO:0045342	MHC class II biosynthetic process	6/922	16/18723	7.33793e-05	0.000421825
GO:0045779	negative regulation of bone resorption	6/922	16/18723	7.33793e-05	0.000421825
GO:0045869	negative regulation of single stranded viral RNA replication via double stranded DNA intermediate	6/922	16/18723	7.33793e-05	0.000421825
GO:0046135	pyrimidine nucleoside catabolic process	6/922	16/18723	7.33793e-05	0.000421825
GO:0070230	positive regulation of lymphocyte apoptotic process	6/922	16/18723	7.33793e-05	0.000421825
GO:0007202	activation of phospholipase C activity	8/922	30/18723	7.44892e-05	0.000426722
GO:0043304	regulation of mast cell degranulation	8/922	30/18723	7.44892e-05	0.000426722
GO:0045577	regulation of B cell differentiation	8/922	30/18723	7.44892e-05	0.000426722
GO:0032535	regulation of cellular component size	37/922	383/18723	7.47706e-05	0.000427839
GO:0014909	smooth muscle cell migration	15/922	97/18723	7.62957e-05	0.000436063
GO:0014911	positive regulation of smooth muscle cell migration	10/922	47/18723	7.83892e-05	0.000445764
GO:0042311	vasodilation	10/922	47/18723	7.83892e-05	0.000445764
GO:0048483	autonomic nervous system development	10/922	47/18723	7.83892e-05	0.000445764
GO:0097300	programmed necrotic cell death	10/922	47/18723	7.83892e-05	0.000445764
GO:0010721	negative regulation of cell development	22/922	180/18723	7.84422e-05	0.000445764
GO:0014015	positive regulation of gliogenesis	12/922	66/18723	7.96634e-05	0.000452186
GO:0034764	positive regulation of transmembrane transport	25/922	219/18723	8.17701e-05	0.000463613
GO:0002758	innate immune response-activating signal transduction	7/922	23/18723	8.40069e-05	0.000475751
GO:0019915	lipid storage	14/922	87/18723	8.43172e-05	0.000476964
GO:0070301	cellular response to hydrogen peroxide	15/922	98/18723	8.60513e-05	0.000486219
GO:0010883	regulation of lipid storage	11/922	57/18723	8.94633e-05	0.000504923
GO:0045823	positive regulation of heart contraction	9/922	39/18723	9.1213e-05	0.000514213
GO:2000377	regulation of reactive oxygen species metabolic process	20/922	157/18723	9.18831e-05	0.000517403
GO:0034599	cellular response to oxidative stress	30/922	288/18723	9.25017e-05	0.000520296
GO:0051961	negative regulation of nervous system development	19/922	145/18723	9.32697e-05	0.000524022
GO:2001238	positive regulation of extrinsic apoptotic signaling pathway	10/922	48/18723	9.4694e-05	0.000531422
GO:0007260	tyrosine phosphorylation of STAT protein	14/922	88/18723	9.57971e-05	0.000535645
GO:0001516	prostaglandin biosynthetic process	8/922	31/18723	9.60943e-05	0.000535645
GO:0002230	positive regulation of defense response to virus by host	8/922	31/18723	9.60943e-05	0.000535645
GO:0033006	regulation of mast cell activation involved in immune response	8/922	31/18723	9.60943e-05	0.000535645
GO:0046457	prostanoid biosynthetic process	8/922	31/18723	9.60943e-05	0.000535645
GO:0060055	angiogenesis involved in wound healing	8/922	31/18723	9.60943e-05	0.000535645
GO:0007631	feeding behavior	15/922	99/18723	9.68786e-05	0.000539411
GO:0002604	regulation of dendritic cell antigen processing and presentation	5/922	11/18723	0.000103193	0.000570087
GO:0010887	negative regulation of cholesterol storage	5/922	11/18723	0.000103193	0.000570087
GO:0033033	negative regulation of myeloid cell apoptotic process	5/922	11/18723	0.000103193	0.000570087
GO:0045628	regulation of T-helper 2 cell differentiation	5/922	11/18723	0.000103193	0.000570087
GO:0045657	positive regulation of monocyte differentiation	5/922	11/18723	0.000103193	0.000570087
GO:0046598	positive regulation of viral entry into host cell	5/922	11/18723	0.000103193	0.000570087
GO:0075294	positive regulation by symbiont of entry into host	5/922	11/18723	0.000103193	0.000570087
GO:0006919	activation of cysteine-type endopeptidase activity involved in apoptotic process	13/922	78/18723	0.000103608	0.000571745
GO:0001954	positive regulation of cell-matrix adhesion	11/922	58/18723	0.000105549	0.000581165
GO:0002931	response to ischemia	11/922	58/18723	0.000105549	0.000581165
GO:0030072	peptide hormone secretion	26/922	236/18723	0.000107417	0.000590794
GO:0042531	positive regulation of tyrosine phosphorylation of STAT protein	12/922	68/18723	0.000107652	0.00059143
GO:0010934	macrophage cytokine production	6/922	17/18723	0.00010869	0.000594501
GO:0010935	regulation of macrophage cytokine production	6/922	17/18723	0.00010869	0.000594501
GO:0045591	positive regulation of regulatory T cell differentiation	6/922	17/18723	0.00010869	0.000594501
GO:0048532	anatomical structure arrangement	6/922	17/18723	0.00010869	0.000594501
GO:0002726	positive regulation of T cell cytokine production	7/922	24/18723	0.000113582	0.000616498
GO:0002922	positive regulation of humoral immune response	7/922	24/18723	0.000113582	0.000616498
GO:0006213	pyrimidine nucleoside metabolic process	7/922	24/18723	0.000113582	0.000616498
GO:0033032	regulation of myeloid cell apoptotic process	7/922	24/18723	0.000113582	0.000616498
GO:0038095	Fc-epsilon receptor signaling pathway	7/922	24/18723	0.000113582	0.000616498
GO:0043302	positive regulation of leukocyte degranulation	7/922	24/18723	0.000113582	0.000616498
GO:0071676	negative regulation of mononuclear cell migration	7/922	24/18723	0.000113582	0.000616498
GO:0052372	modulation by symbiont of entry into host	10/922	49/18723	0.000113781	0.000616906
GO:0050772	positive regulation of axonogenesis	13/922	79/18723	0.00011851	0.000641841
GO:0030100	regulation of endocytosis	24/922	211/18723	0.000119126	0.000644474
GO:0035456	response to interferon-beta	8/922	32/18723	0.000122636	0.000662744
GO:0061097	regulation of protein tyrosine kinase activity	14/922	90/18723	0.000122885	0.000663363
GO:0043551	regulation of phosphatidylinositol 3-kinase activity	11/922	59/18723	0.000124038	0.00066802
GO:2000351	regulation of endothelial cell apoptotic process	11/922	59/18723	0.000124038	0.00066802
GO:1903305	regulation of regulated secretory pathway	18/922	136/18723	0.000124151	0.00066802
GO:0050688	regulation of defense response to virus	12/922	69/18723	0.000124558	0.000669482
GO:0061448	connective tissue development	27/922	252/18723	0.000127761	0.000685953
GO:0002639	positive regulation of immunoglobulin production	10/922	50/18723	0.000136021	0.000728728
GO:0060337	type I interferon signaling pathway	10/922	50/18723	0.000136021	0.000728728
GO:0045861	negative regulation of proteolysis	34/922	351/18723	0.000136981	0.000733075
GO:1903524	positive regulation of blood circulation	9/922	41/18723	0.000138025	0.000737866
GO:0046660	female sex differentiation	16/922	114/18723	0.000145509	0.00077704
GO:0001655	urogenital system development	33/922	338/18723	0.000147349	0.000786022
GO:0042730	fibrinolysis	7/922	25/18723	0.000151086	0.000803361
GO:0048143	astrocyte activation	7/922	25/18723	0.000151086	0.000803361
GO:1902932	positive regulation of alcohol biosynthetic process	7/922	25/18723	0.000151086	0.000803361
GO:0014013	regulation of gliogenesis	15/922	103/18723	0.000152959	0.000812453
GO:0002431	Fc receptor mediated stimulatory signaling pathway	8/922	33/18723	0.000154949	0.000821262
GO:0071353	cellular response to interleukin-4	8/922	33/18723	0.000154949	0.000821262
GO:0002295	T-helper cell lineage commitment	6/922	18/18723	0.000156264	0.00082471
GO:0002923	regulation of humoral immune response mediated by circulating immunoglobulin	6/922	18/18723	0.000156264	0.00082471
GO:0033189	response to vitamin A	6/922	18/18723	0.000156264	0.00082471
GO:0034134	toll-like receptor 2 signaling pathway	6/922	18/18723	0.000156264	0.00082471
GO:0043534	blood vessel endothelial cell migration	21/922	176/18723	0.000159266	0.000839661
GO:0030278	regulation of ossification	16/922	115/18723	0.000161446	0.000850247
GO:1903522	regulation of blood circulation	27/922	256/18723	0.00016595	0.000873041
GO:0032691	negative regulation of interleukin-1 beta production	9/922	42/18723	0.00016807	0.000882325
GO:0046596	regulation of viral entry into host cell	9/922	42/18723	0.00016807	0.000882325
GO:0034113	heterotypic cell-cell adhesion	11/922	61/18723	0.000169382	0.000885423
GO:0021559	trigeminal nerve development	5/922	12/18723	0.000169731	0.000885423
GO:0032823	regulation of natural killer cell differentiation	5/922	12/18723	0.000169731	0.000885423
GO:0033004	negative regulation of mast cell activation	5/922	12/18723	0.000169731	0.000885423
GO:0060907	positive regulation of macrophage cytokine production	5/922	12/18723	0.000169731	0.000885423
GO:0061517	macrophage proliferation	5/922	12/18723	0.000169731	0.000885423
GO:0071453	cellular response to oxygen levels	21/922	177/18723	0.000172514	0.000898992
GO:0051216	cartilage development	22/922	190/18723	0.000174186	0.000906755
GO:0046889	positive regulation of lipid biosynthetic process	13/922	82/18723	0.000174815	0.000909076
GO:0050768	negative regulation of neurogenesis	18/922	140/18723	0.000180173	0.000935955
GO:0010975	regulation of neuron projection development	40/922	445/18723	0.000185053	0.000960299
GO:0009266	response to temperature stimulus	21/922	178/18723	0.000186723	0.000967954
GO:1903036	positive regulation of response to wounding	12/922	72/18723	0.000189582	0.000981752
GO:0048260	positive regulation of receptor-mediated endocytosis	10/922	52/18723	0.000191614	0.000990206
GO:0071357	cellular response to type I interferon	10/922	52/18723	0.000191614	0.000990206
GO:0002446	neutrophil mediated immunity	8/922	34/18723	0.000193955	0.00100022
GO:0050869	negative regulation of B cell activation	8/922	34/18723	0.000193955	0.00100022
GO:0060135	maternal process involved in female pregnancy	11/922	62/18723	0.00019688	0.00101171
GO:0070265	necrotic cell death	11/922	62/18723	0.00019688	0.00101171
GO:0032355	response to estradiol	18/922	141/18723	0.000197233	0.00101171
GO:0030316	osteoclast differentiation	14/922	94/18723	0.00019746	0.00101171
GO:0051702	biological process involved in interaction with symbiont	14/922	94/18723	0.00019746	0.00101171
GO:0002092	positive regulation of receptor internalization	7/922	26/18723	0.000198018	0.00101171
GO:0002418	immune response to tumor cell	7/922	26/18723	0.000198018	0.00101171
GO:0032682	negative regulation of chemokine production	7/922	26/18723	0.000198018	0.00101171
GO:0045672	positive regulation of osteoclast differentiation	7/922	26/18723	0.000198018	0.00101171
GO:0043112	receptor metabolic process	20/922	166/18723	0.000198306	0.00101214
GO:0042063	gliogenesis	30/922	301/18723	0.000202758	0.00103057
GO:0034142	toll-like receptor 4 signaling pathway	9/922	43/18723	0.000203372	0.00103057
GO:0042771	intrinsic apoptotic signaling pathway in response to DNA damage by p53 class mediator	9/922	43/18723	0.000203372	0.00103057
GO:0045981	positive regulation of nucleotide metabolic process	9/922	43/18723	0.000203372	0.00103057
GO:0046636	negative regulation of alpha-beta T cell activation	9/922	43/18723	0.000203372	0.00103057
GO:0140353	lipid export from cell	9/922	43/18723	0.000203372	0.00103057
GO:1900544	positive regulation of purine nucleotide metabolic process	9/922	43/18723	0.000203372	0.00103057
GO:0007409	axonogenesis	38/922	418/18723	0.000211863	0.0010725
GO:0031960	response to corticosteroid	20/922	167/18723	0.000215095	0.00108776
GO:0042058	regulation of epidermal growth factor receptor signaling pathway	12/922	73/18723	0.000216868	0.00109449
GO:0050848	regulation of calcium-mediated signaling	12/922	73/18723	0.000216868	0.00109449
GO:0043031	negative regulation of macrophage activation	6/922	19/18723	0.00021891	0.00109809
GO:0044546	NLRP3 inflammasome complex assembly	6/922	19/18723	0.00021891	0.00109809
GO:0045091	regulation of single stranded viral RNA replication via double stranded DNA intermediate	6/922	19/18723	0.00021891	0.00109809
GO:0061760	antifungal innate immune response	6/922	19/18723	0.00021891	0.00109809
GO:1903978	regulation of microglial cell activation	6/922	19/18723	0.00021891	0.00109809
GO:2001185	regulation of CD8-positive, alpha-beta T cell activation	6/922	19/18723	0.00021891	0.00109809
GO:1901654	response to ketone	22/922	194/18723	0.000235044	0.00117673
GO:0007229	integrin-mediated signaling pathway	15/922	107/18723	0.000235298	0.00117673
GO:0051341	regulation of oxidoreductase activity	15/922	107/18723	0.000235298	0.00117673
GO:0001569	branching involved in blood vessel morphogenesis	8/922	35/18723	0.000240672	0.00119757
GO:0003298	physiological muscle hypertrophy	8/922	35/18723	0.000240672	0.00119757
GO:0003301	physiological cardiac muscle hypertrophy	8/922	35/18723	0.000240672	0.00119757
GO:0033280	response to vitamin D	8/922	35/18723	0.000240672	0.00119757
GO:0061049	cell growth involved in cardiac muscle cell development	8/922	35/18723	0.000240672	0.00119757
GO:0030282	bone mineralization	16/922	119/18723	0.000241371	0.00119984
GO:0062208	positive regulation of pattern recognition receptor signaling pathway	9/922	44/18723	0.000244623	0.00121479
GO:0035051	cardiocyte differentiation	19/922	156/18723	0.000246411	0.00122244
GO:0042509	regulation of tyrosine phosphorylation of STAT protein	13/922	85/18723	0.000252694	0.00125236
GO:0061564	axon development	41/922	467/18723	0.000254132	0.00125823
GO:0003012	muscle system process	40/922	452/18723	0.000255671	0.0012614
GO:0002227	innate immune response in mucosa	7/922	27/18723	0.000256044	0.0012614
GO:0007263	nitric oxide mediated signal transduction	7/922	27/18723	0.000256044	0.0012614
GO:0036037	CD8-positive, alpha-beta T cell activation	7/922	27/18723	0.000256044	0.0012614
GO:0060333	interferon-gamma-mediated signaling pathway	7/922	27/18723	0.000256044	0.0012614
GO:0007173	epidermal growth factor receptor signaling pathway	15/922	108/18723	0.000261048	0.00128351
GO:0033138	positive regulation of peptidyl-serine phosphorylation	15/922	108/18723	0.000261048	0.00128351
GO:0002430	complement receptor mediated signaling pathway	5/922	13/18723	0.000264648	0.00129352
GO:0032494	response to peptidoglycan	5/922	13/18723	0.000264648	0.00129352
GO:0034135	regulation of toll-like receptor 2 signaling pathway	5/922	13/18723	0.000264648	0.00129352
GO:0070234	positive regulation of T cell apoptotic process	5/922	13/18723	0.000264648	0.00129352
GO:1903977	positive regulation of glial cell migration	5/922	13/18723	0.000264648	0.00129352
GO:2000318	positive regulation of T-helper 17 type immune response	5/922	13/18723	0.000264648	0.00129352
GO:0010524	positive regulation of calcium ion transport into cytosol	10/922	54/18723	0.000265151	0.0012947
GO:0002262	myeloid cell homeostasis	19/922	157/18723	0.000267687	0.00130579
GO:0048662	negative regulation of smooth muscle cell proliferation	12/922	75/18723	0.000281569	0.00137217
GO:2000117	negative regulation of cysteine-type endopeptidase activity	13/922	86/18723	0.000284506	0.00138512
GO:0030522	intracellular receptor signaling pathway	27/922	265/18723	0.000291176	0.0014162
GO:0048469	cell maturation	20/922	171/18723	0.000295375	0.00143507
GO:0002691	regulation of cellular extravasation	8/922	36/18723	0.000296212	0.00143507
GO:0045742	positive regulation of epidermal growth factor receptor signaling pathway	8/922	36/18723	0.000296212	0.00143507
GO:0071402	cellular response to lipoprotein particle stimulus	8/922	36/18723	0.000296212	0.00143507
GO:0003159	morphogenesis of an endothelium	6/922	20/18723	0.000299766	0.00144523
GO:0010893	positive regulation of steroid biosynthetic process	6/922	20/18723	0.000299766	0.00144523
GO:0016553	base conversion or substitution editing	6/922	20/18723	0.000299766	0.00144523
GO:0039692	single stranded viral RNA replication via double stranded DNA intermediate	6/922	20/18723	0.000299766	0.00144523
GO:0061154	endothelial tube morphogenesis	6/922	20/18723	0.000299766	0.00144523
GO:0048524	positive regulation of viral process	11/922	65/18723	0.000303072	0.00145975
GO:0042542	response to hydrogen peroxide	18/922	146/18723	0.000305435	0.0014697
GO:0000768	syncytium formation by plasma membrane fusion	10/922	55/18723	0.000309967	0.00148575
GO:0045620	negative regulation of lymphocyte differentiation	10/922	55/18723	0.000309967	0.00148575
GO:0061098	positive regulation of protein tyrosine kinase activity	10/922	55/18723	0.000309967	0.00148575
GO:0140253	cell-cell fusion	10/922	55/18723	0.000309967	0.00148575
GO:0006887	exocytosis	33/922	352/18723	0.000311347	0.00149092
GO:1990138	neuron projection extension	20/922	172/18723	0.000319133	0.00152673
GO:0014823	response to activity	12/922	76/18723	0.000319628	0.00152749
GO:0009408	response to heat	15/922	110/18723	0.000319908	0.00152749
GO:0034123	positive regulation of toll-like receptor signaling pathway	7/922	28/18723	0.000326997	0.00155834
GO:0038094	Fc-gamma receptor signaling pathway	7/922	28/18723	0.000326997	0.00155834
GO:0002791	regulation of peptide secretion	22/922	200/18723	0.000361373	0.00172051
GO:0036294	cellular response to decreased oxygen levels	19/922	161/18723	0.000369656	0.00175826
GO:0002517	T cell tolerance induction	5/922	14/18723	0.00039503	0.00187356
GO:0051917	regulation of fibrinolysis	5/922	14/18723	0.00039503	0.00187356
GO:0072540	T-helper 17 cell lineage commitment	5/922	14/18723	0.00039503	0.00187356
GO:0061180	mammary gland epithelium development	11/922	67/18723	0.000397843	0.00188459
GO:0002689	negative regulation of leukocyte chemotaxis	6/922	21/18723	0.000402294	0.00188459
GO:0006925	inflammatory cell apoptotic process	6/922	21/18723	0.000402294	0.00188459
GO:0007350	blastoderm segmentation	6/922	21/18723	0.000402294	0.00188459
GO:0042454	ribonucleoside catabolic process	6/922	21/18723	0.000402294	0.00188459
GO:0043373	CD4-positive, alpha-beta T cell lineage commitment	6/922	21/18723	0.000402294	0.00188459
GO:0046885	regulation of hormone biosynthetic process	6/922	21/18723	0.000402294	0.00188459
GO:0051767	nitric-oxide synthase biosynthetic process	6/922	21/18723	0.000402294	0.00188459
GO:0051769	regulation of nitric-oxide synthase biosynthetic process	6/922	21/18723	0.000402294	0.00188459
GO:0060445	branching involved in salivary gland morphogenesis	6/922	21/18723	0.000402294	0.00188459
GO:0061081	positive regulation of myeloid leukocyte cytokine production involved in immune response	6/922	21/18723	0.000402294	0.00188459
GO:0071605	monocyte chemotactic protein-1 production	6/922	21/18723	0.000402294	0.00188459
GO:0071637	regulation of monocyte chemotactic protein-1 production	6/922	21/18723	0.000402294	0.00188459
GO:0043154	negative regulation of cysteine-type endopeptidase activity involved in apoptotic process	12/922	78/18723	0.000408928	0.00191386
GO:0010977	negative regulation of neuron projection development	17/922	137/18723	0.00041161	0.00192279
GO:0045471	response to ethanol	17/922	137/18723	0.00041161	0.00192279
GO:0002360	T cell lineage commitment	7/922	29/18723	0.000412882	0.0019233
GO:0033028	myeloid cell apoptotic process	7/922	29/18723	0.000412882	0.0019233
GO:1903902	positive regulation of viral life cycle	7/922	29/18723	0.000412882	0.0019233
GO:0090087	regulation of peptide transport	22/922	202/18723	0.000415033	0.0019315
GO:0006949	syncytium formation	10/922	57/18723	0.000418694	0.00194489
GO:0061756	leukocyte adhesion to vascular endothelial cell	10/922	57/18723	0.000418694	0.00194489
GO:0010876	lipid localization	39/922	448/18723	0.000420989	0.00195372
GO:0048713	regulation of oligodendrocyte differentiation	8/922	38/18723	0.000438705	0.00202835
GO:0051930	regulation of sensory perception of pain	8/922	38/18723	0.000438705	0.00202835
GO:0072538	T-helper 17 type immune response	8/922	38/18723	0.000438705	0.00202835
GO:1901186	positive regulation of ERBB signaling pathway	8/922	38/18723	0.000438705	0.00202835
GO:1901184	regulation of ERBB signaling pathway	12/922	79/18723	0.000460943	0.00212918
GO:0071456	cellular response to hypoxia	18/922	151/18723	0.000461926	0.00213174
GO:2001242	regulation of intrinsic apoptotic signaling pathway	19/922	164/18723	0.000466859	0.0021525
GO:0010522	regulation of calcium ion transport into cytosol	14/922	102/18723	0.000468188	0.00215662
GO:0072001	renal system development	29/922	302/18723	0.000476582	0.00219325
GO:0010574	regulation of vascular endothelial growth factor production	10/922	58/18723	0.000483933	0.00222295
GO:0034340	response to type I interferon	10/922	58/18723	0.000483933	0.00222295
GO:0033628	regulation of cell adhesion mediated by integrin	9/922	48/18723	0.000485117	0.00222633
GO:0001657	ureteric bud development	13/922	91/18723	0.000499789	0.00229155
GO:0032480	negative regulation of type I interferon production	7/922	30/18723	0.000515872	0.00235851
GO:0045940	positive regulation of steroid metabolic process	7/922	30/18723	0.000515872	0.00235851
GO:0060603	mammary gland duct morphogenesis	7/922	30/18723	0.000515872	0.00235851
GO:0033344	cholesterol efflux	11/922	69/18723	0.000516296	0.00235851
GO:0046425	regulation of receptor signaling pathway via JAK-STAT	14/922	103/18723	0.000517774	0.00236309
GO:0002347	response to tumor cell	8/922	39/18723	0.000528381	0.00240244
GO:0051931	regulation of sensory perception	8/922	39/18723	0.000528381	0.00240244
GO:2000249	regulation of actin cytoskeleton reorganization	8/922	39/18723	0.000528381	0.00240244
GO:0002220	innate immune response activating cell surface receptor signaling pathway	6/922	22/18723	0.000530271	0.00240244
GO:0032693	negative regulation of interleukin-10 production	6/922	22/18723	0.000530271	0.00240244
GO:0061042	vascular wound healing	6/922	22/18723	0.000530271	0.00240244
GO:0072574	hepatocyte proliferation	6/922	22/18723	0.000530271	0.00240244
GO:0072575	epithelial cell proliferation involved in liver morphogenesis	6/922	22/18723	0.000530271	0.00240244
GO:0051098	regulation of binding	33/922	363/18723	0.000538406	0.00243707
GO:0001952	regulation of cell-matrix adhesion	16/922	128/18723	0.000554622	0.00250818
GO:0072163	mesonephric epithelium development	13/922	92/18723	0.000556301	0.00250923
GO:0072164	mesonephric tubule development	13/922	92/18723	0.000556301	0.00250923
GO:0048010	vascular endothelial growth factor receptor signaling pathway	10/922	59/18723	0.000557381	0.00250923
GO:0051353	positive regulation of oxidoreductase activity	10/922	59/18723	0.000557381	0.00250923
GO:0090303	positive regulation of wound healing	10/922	59/18723	0.000557381	0.00250923
GO:0002730	regulation of dendritic cell cytokine production	5/922	15/18723	0.000568619	0.0025393
GO:0010820	positive regulation of T cell chemotaxis	5/922	15/18723	0.000568619	0.0025393
GO:0042976	activation of Janus kinase activity	5/922	15/18723	0.000568619	0.0025393
GO:0045064	T-helper 2 cell differentiation	5/922	15/18723	0.000568619	0.0025393
GO:0045346	regulation of MHC class II biosynthetic process	5/922	15/18723	0.000568619	0.0025393
GO:0060099	regulation of phagocytosis, engulfment	5/922	15/18723	0.000568619	0.0025393
GO:0090594	inflammatory response to wounding	5/922	15/18723	0.000568619	0.0025393
GO:0045778	positive regulation of ossification	9/922	49/18723	0.000568668	0.0025393
GO:0060986	endocrine hormone secretion	9/922	49/18723	0.000568668	0.0025393
GO:0021782	glial cell development	15/922	116/18723	0.000569674	0.0025415
GO:0001960	negative regulation of cytokine-mediated signaling pathway	12/922	81/18723	0.000581814	0.002591
GO:0048708	astrocyte differentiation	12/922	81/18723	0.000581814	0.002591
GO:0030856	regulation of epithelial cell differentiation	18/922	154/18723	0.000585777	0.00260631
GO:0019217	regulation of fatty acid metabolic process	13/922	93/18723	0.000618119	0.00274775
GO:0051281	positive regulation of release of sequestered calcium ion into cytosol	8/922	40/18723	0.000632326	0.00280337
GO:0070266	necroptotic process	8/922	40/18723	0.000632326	0.00280337
GO:1904994	regulation of leukocyte adhesion to vascular endothelial cell	8/922	40/18723	0.000632326	0.00280337
GO:0048738	cardiac muscle tissue development	24/922	236/18723	0.000634486	0.00281043
GO:0008045	motor neuron axon guidance	7/922	31/18723	0.000638307	0.00282363
GO:0001822	kidney development	28/922	293/18723	0.000638603	0.00282363
GO:0042476	odontogenesis	16/922	130/18723	0.000658928	0.0029109
GO:0043550	regulation of lipid kinase activity	11/922	71/18723	0.000662854	0.00292304
GO:0050795	regulation of behavior	11/922	71/18723	0.000662854	0.00292304
GO:0006869	lipid transport	35/922	398/18723	0.000679041	0.00299176
GO:0002363	alpha-beta T cell lineage commitment	6/922	23/18723	0.000687776	0.00301685
GO:0010888	negative regulation of lipid storage	6/922	23/18723	0.000687776	0.00301685
GO:0043369	CD4-positive or CD8-positive, alpha-beta T cell lineage commitment	6/922	23/18723	0.000687776	0.00301685
GO:0050765	negative regulation of phagocytosis	6/922	23/18723	0.000687776	0.00301685
GO:0072576	liver morphogenesis	6/922	23/18723	0.000687776	0.00301685
GO:0043393	regulation of protein binding	21/922	196/18723	0.00068943	0.00301998
GO:0021700	developmental maturation	27/922	280/18723	0.000689708	0.00301998
GO:0090257	regulation of muscle system process	25/922	252/18723	0.000711414	0.00311228
GO:0006979	response to oxidative stress	38/922	446/18723	0.000745664	0.00325924
GO:0033627	cell adhesion mediated by integrin	11/922	72/18723	0.000748198	0.00326744
GO:0050856	regulation of T cell receptor signaling pathway	8/922	41/18723	0.000752157	0.00328184
GO:0010001	glial cell differentiation	23/922	225/18723	0.000759037	0.00330895
GO:0010874	regulation of cholesterol efflux	9/922	51/18723	0.000771172	0.00335595
GO:0014009	glial cell proliferation	9/922	51/18723	0.000771172	0.00335595
GO:0007435	salivary gland morphogenesis	7/922	32/18723	0.000782694	0.00339715
GO:0035767	endothelial cell chemotaxis	7/922	32/18723	0.000782694	0.00339715
GO:2000515	negative regulation of CD4-positive, alpha-beta T cell activation	7/922	32/18723	0.000782694	0.00339715
GO:0046890	regulation of lipid biosynthetic process	19/922	171/18723	0.00078348	0.00339759
GO:0050708	regulation of protein secretion	26/922	268/18723	0.000785297	0.00340249
GO:0002693	positive regulation of cellular extravasation	5/922	16/18723	0.000793728	0.00341813
GO:0045651	positive regulation of macrophage differentiation	5/922	16/18723	0.000793728	0.00341813
GO:0051770	positive regulation of nitric-oxide synthase biosynthetic process	5/922	16/18723	0.000793728	0.00341813
GO:0060572	morphogenesis of an epithelial bud	5/922	16/18723	0.000793728	0.00341813
GO:0061548	ganglion development	5/922	16/18723	0.000793728	0.00341813
GO:0071639	positive regulation of monocyte chemotactic protein-1 production	5/922	16/18723	0.000793728	0.00341813
GO:1905153	regulation of membrane invagination	5/922	16/18723	0.000793728	0.00341813
GO:0098586	cellular response to virus	12/922	84/18723	0.000812275	0.00349497
GO:0071774	response to fibroblast growth factor	15/922	120/18723	0.000815905	0.00350754
GO:0010573	vascular endothelial growth factor production	10/922	62/18723	0.000834975	0.00358642
GO:0001823	mesonephros development	13/922	96/18723	0.000839398	0.00359607
GO:0003073	regulation of systemic arterial blood pressure	13/922	96/18723	0.000839398	0.00359607
GO:0055017	cardiac muscle tissue growth	13/922	96/18723	0.000839398	0.00359607
GO:0010565	regulation of cellular ketone metabolic process	16/922	133/18723	0.000846584	0.00362373
GO:0015850	organic hydroxy compound transport	27/922	284/18723	0.000855412	0.00365836
GO:0010038	response to metal ion	33/922	373/18723	0.00086092	0.00367874
GO:0031345	negative regulation of cell projection organization	20/922	186/18723	0.000874584	0.00373392
GO:0035458	cellular response to interferon-beta	6/922	24/18723	0.000879174	0.00374385
GO:0045649	regulation of macrophage differentiation	6/922	24/18723	0.000879174	0.00374385
GO:2001026	regulation of endothelial cell chemotaxis	6/922	24/18723	0.000879174	0.00374385
GO:0007520	myoblast fusion	8/922	42/18723	0.000889589	0.00377343
GO:0045687	positive regulation of glial cell differentiation	8/922	42/18723	0.000889589	0.00377343
GO:1902895	positive regulation of pri-miRNA transcription by RNA polymerase II	8/922	42/18723	0.000889589	0.00377343
GO:0038127	ERBB signaling pathway	15/922	121/18723	0.000889923	0.00377343
GO:0043500	muscle adaptation	15/922	121/18723	0.000889923	0.00377343
GO:0051099	positive regulation of binding	19/922	173/18723	0.000902414	0.00382312
GO:1901216	positive regulation of neuron death	13/922	97/18723	0.000926526	0.00391967
GO:0001889	liver development	17/922	147/18723	0.000927575	0.00391967
GO:0016331	morphogenesis of embryonic epithelium	17/922	147/18723	0.000927575	0.00391967
GO:0002335	mature B cell differentiation	7/922	33/18723	0.000951703	0.00401138
GO:0034110	regulation of homotypic cell-cell adhesion	7/922	33/18723	0.000951703	0.00401138
GO:0110110	positive regulation of animal organ morphogenesis	7/922	33/18723	0.000951703	0.00401138
GO:0045444	fat cell differentiation	23/922	229/18723	0.000965735	0.00405219
GO:0002765	immune response-inhibiting signal transduction	4/922	10/18723	0.000966286	0.00405219
GO:0034756	regulation of iron ion transport	4/922	10/18723	0.000966286	0.00405219
GO:0045625	regulation of T-helper 1 cell differentiation	4/922	10/18723	0.000966286	0.00405219
GO:0070391	response to lipoteichoic acid	4/922	10/18723	0.000966286	0.00405219
GO:0071223	cellular response to lipoteichoic acid	4/922	10/18723	0.000966286	0.00405219
GO:0060761	negative regulation of response to cytokine stimulus	12/922	86/18723	0.00100476	0.00420911
GO:0003014	renal system process	14/922	110/18723	0.00100625	0.00420911
GO:0006939	smooth muscle contraction	14/922	110/18723	0.00100625	0.00420911
GO:2001243	negative regulation of intrinsic apoptotic signaling pathway	13/922	98/18723	0.0010211	0.00426764
GO:0001541	ovarian follicle development	9/922	53/18723	0.00102882	0.00429267
GO:0007566	embryo implantation	9/922	53/18723	0.00102882	0.00429267
GO:0045840	positive regulation of mitotic nuclear division	8/922	43/18723	0.00104644	0.00436251
GO:0045913	positive regulation of carbohydrate metabolic process	11/922	75/18723	0.00106062	0.00441793
GO:0070542	response to fatty acid	10/922	64/18723	0.00107655	0.00447635
GO:0003158	endothelium development	16/922	136/18723	0.00107786	0.00447635
GO:0043117	positive regulation of vascular permeability	5/922	17/18723	0.00107916	0.00447635
GO:0090036	regulation of protein kinase C signaling	5/922	17/18723	0.00107916	0.00447635
GO:0090713	immunological memory process	5/922	17/18723	0.00107916	0.00447635
GO:0031589	cell-substrate adhesion	32/922	363/18723	0.00108608	0.00450129
GO:1904996	positive regulation of leukocyte adhesion to vascular endothelial cell	6/922	25/18723	0.0011091	0.00459285
GO:0030900	forebrain development	33/922	379/18723	0.00112695	0.00466289
GO:0009755	hormone-mediated signaling pathway	20/922	190/18723	0.00113908	0.00470915
GO:0062012	regulation of small molecule metabolic process	30/922	334/18723	0.00114229	0.00471846
GO:0007431	salivary gland development	7/922	34/18723	0.00114816	0.0047309
GO:0055094	response to lipoprotein particle	7/922	34/18723	0.00114816	0.0047309
GO:2000352	negative regulation of endothelial cell apoptotic process	7/922	34/18723	0.00114816	0.0047309
GO:0061008	hepaticobiliary system development	17/922	150/18723	0.00116293	0.00478781
GO:1902893	regulation of pri-miRNA transcription by RNA polymerase II	9/922	54/18723	0.00118156	0.00485642
GO:2000179	positive regulation of neural precursor cell proliferation	9/922	54/18723	0.00118156	0.00485642
GO:0045685	regulation of glial cell differentiation	11/922	76/18723	0.00118602	0.00486672
GO:0072332	intrinsic apoptotic signaling pathway by p53 class mediator	11/922	76/18723	0.00118602	0.00486672
GO:0051302	regulation of cell division	19/922	177/18723	0.00118726	0.00486777
GO:0007548	sex differentiation	26/922	276/18723	0.00120706	0.00494484
GO:0007160	cell-matrix adhesion	23/922	233/18723	0.00121936	0.00499111
GO:0044058	regulation of digestive system process	8/922	44/18723	0.00122462	0.0050044
GO:0046427	positive regulation of receptor signaling pathway via JAK-STAT	8/922	44/18723	0.00122462	0.0050044
GO:0055007	cardiac muscle cell differentiation	15/922	125/18723	0.00124542	0.00508521
GO:0043535	regulation of blood vessel endothelial cell migration	17/922	151/18723	0.00125187	0.00510733
GO:0044344	cellular response to fibroblast growth factor stimulus	14/922	113/18723	0.00131125	0.00534518
GO:0030509	BMP signaling pathway	17/922	152/18723	0.00134649	0.00548437
GO:0061614	pri-miRNA transcription by RNA polymerase II	9/922	55/18723	0.00135208	0.00550262
GO:0032350	regulation of hormone metabolic process	7/922	35/18723	0.00137503	0.00558225
GO:0045907	positive regulation of vasoconstriction	7/922	35/18723	0.00137503	0.00558225
GO:0090050	positive regulation of cell migration involved in sprouting angiogenesis	7/922	35/18723	0.00137503	0.00558225
GO:0002026	regulation of the force of heart contraction	6/922	26/18723	0.00138242	0.00559432
GO:0009164	nucleoside catabolic process	6/922	26/18723	0.00138242	0.00559432
GO:0050857	positive regulation of antigen receptor-mediated signaling pathway	6/922	26/18723	0.00138242	0.00559432
GO:0010810	regulation of cell-substrate adhesion	22/922	221/18723	0.00138251	0.00559432
GO:0032309	icosanoid secretion	8/922	45/18723	0.00142614	0.00573302
GO:0045933	positive regulation of muscle contraction	8/922	45/18723	0.00142614	0.00573302
GO:0002643	regulation of tolerance induction	5/922	18/18723	0.00143412	0.00573302
GO:0007250	activation of NF-kappaB-inducing kinase activity	5/922	18/18723	0.00143412	0.00573302
GO:0031649	heat generation	5/922	18/18723	0.00143412	0.00573302
GO:0035743	CD4-positive, alpha-beta T cell cytokine production	5/922	18/18723	0.00143412	0.00573302
GO:0043116	negative regulation of vascular permeability	5/922	18/18723	0.00143412	0.00573302
GO:0048535	lymph node development	5/922	18/18723	0.00143412	0.00573302
GO:0060457	negative regulation of digestive system process	5/922	18/18723	0.00143412	0.00573302
GO:0060749	mammary gland alveolus development	5/922	18/18723	0.00143412	0.00573302
GO:0061377	mammary gland lobule development	5/922	18/18723	0.00143412	0.00573302
GO:0090190	positive regulation of branching involved in ureteric bud morphogenesis	5/922	18/18723	0.00143412	0.00573302
GO:0150079	negative regulation of neuroinflammatory response	5/922	18/18723	0.00143412	0.00573302
GO:1900225	regulation of NLRP3 inflammasome complex assembly	5/922	18/18723	0.00143412	0.00573302
GO:1900424	regulation of defense response to bacterium	5/922	18/18723	0.00143412	0.00573302
GO:0001787	natural killer cell proliferation	4/922	11/18723	0.00145948	0.00578776
GO:0002725	negative regulation of T cell cytokine production	4/922	11/18723	0.00145948	0.00578776
GO:0006527	arginine catabolic process	4/922	11/18723	0.00145948	0.00578776
GO:0031652	positive regulation of heat generation	4/922	11/18723	0.00145948	0.00578776
GO:0032493	response to bacterial lipoprotein	4/922	11/18723	0.00145948	0.00578776
GO:0043312	neutrophil degranulation	4/922	11/18723	0.00145948	0.00578776
GO:0060312	regulation of blood vessel remodeling	4/922	11/18723	0.00145948	0.00578776
GO:0097048	dendritic cell apoptotic process	4/922	11/18723	0.00145948	0.00578776
GO:1905522	negative regulation of macrophage migration	4/922	11/18723	0.00145948	0.00578776
GO:2000668	regulation of dendritic cell apoptotic process	4/922	11/18723	0.00145948	0.00578776
GO:0030500	regulation of bone mineralization	11/922	78/18723	0.0014735	0.00583868
GO:0042475	odontogenesis of dentin-containing tooth	12/922	90/18723	0.00150428	0.00595589
GO:0006879	cellular iron ion homeostasis	10/922	67/18723	0.00154342	0.00609628
GO:0007187	G protein-coupled receptor signaling pathway, coupled to cyclic nucleotide second messenger	10/922	67/18723	0.00154342	0.00609628
GO:0016445	somatic diversification of immunoglobulins	10/922	67/18723	0.00154342	0.00609628
GO:0060338	regulation of type I interferon-mediated signaling pathway	7/922	36/18723	0.00163543	0.00645455
GO:0001974	blood vessel remodeling	8/922	46/18723	0.00165311	0.00651915
GO:0090276	regulation of peptide hormone secretion	20/922	196/18723	0.00166279	0.00655211
GO:0002433	immune response-regulating cell surface receptor signaling pathway involved in phagocytosis	6/922	27/18723	0.00170424	0.00668359
GO:0010528	regulation of transposition	6/922	27/18723	0.00170424	0.00668359
GO:0010529	negative regulation of transposition	6/922	27/18723	0.00170424	0.00668359
GO:0032703	negative regulation of interleukin-2 production	6/922	27/18723	0.00170424	0.00668359
GO:0038096	Fc-gamma receptor signaling pathway involved in phagocytosis	6/922	27/18723	0.00170424	0.00668359
GO:1903203	regulation of oxidative stress-induced neuron death	6/922	27/18723	0.00170424	0.00668359
GO:0031214	biomineral tissue development	18/922	169/18723	0.00172445	0.0067575
GO:0060411	cardiac septum morphogenesis	10/922	68/18723	0.00173128	0.00677892
GO:0033619	membrane protein proteolysis	9/922	57/18723	0.00175248	0.00685109
GO:0051785	positive regulation of nuclear division	9/922	57/18723	0.00175248	0.00685109
GO:0014896	muscle hypertrophy	13/922	104/18723	0.00177379	0.00691263
GO:0022600	digestive system process	13/922	104/18723	0.00177379	0.00691263
GO:0032963	collagen metabolic process	13/922	104/18723	0.00177379	0.00691263
GO:0060419	heart growth	13/922	104/18723	0.00177379	0.00691263
GO:0009306	protein secretion	31/922	359/18723	0.00178631	0.00695595
GO:0035592	establishment of protein localization to extracellular region	31/922	360/18723	0.00186541	0.0072461
GO:0002281	macrophage activation involved in immune response	5/922	19/18723	0.00186812	0.0072461
GO:0010744	positive regulation of macrophage derived foam cell differentiation	5/922	19/18723	0.00186812	0.0072461
GO:1903975	regulation of glial cell migration	5/922	19/18723	0.00186812	0.0072461
GO:2000831	regulation of steroid hormone secretion	5/922	19/18723	0.00186812	0.0072461
GO:0045581	negative regulation of T cell differentiation	8/922	47/18723	0.00190772	0.00739389
GO:0043029	T cell homeostasis	7/922	37/18723	0.00193261	0.00746705
GO:0071542	dopaminergic neuron differentiation	7/922	37/18723	0.00193261	0.00746705
GO:0072529	pyrimidine-containing compound catabolic process	7/922	37/18723	0.00193261	0.00746705
GO:1900016	negative regulation of cytokine production involved in inflammatory response	7/922	37/18723	0.00193261	0.00746705
GO:0110148	biomineralization	18/922	171/18723	0.00196687	0.00759349
GO:0033135	regulation of peptidyl-serine phosphorylation	16/922	144/18723	0.00196964	0.00759827
GO:0071214	cellular response to abiotic stimulus	29/922	331/18723	0.00199202	0.00767266
GO:0104004	cellular response to environmental stimulus	29/922	331/18723	0.00199202	0.00767266
GO:0051817	modulation of process of other organism involved in symbiotic interaction	11/922	81/18723	0.00200956	0.00773422
GO:0010460	positive regulation of heart rate	6/922	28/18723	0.00207985	0.00799238
GO:0080111	DNA demethylation	6/922	28/18723	0.00207985	0.00799238
GO:0002664	regulation of T cell tolerance induction	4/922	12/18723	0.00210436	0.00803673
GO:0014889	muscle atrophy	4/922	12/18723	0.00210436	0.00803673
GO:0032621	interleukin-18 production	4/922	12/18723	0.00210436	0.00803673
GO:0032661	regulation of interleukin-18 production	4/922	12/18723	0.00210436	0.00803673
GO:0034154	toll-like receptor 7 signaling pathway	4/922	12/18723	0.00210436	0.00803673
GO:0043380	regulation of memory T cell differentiation	4/922	12/18723	0.00210436	0.00803673
GO:0060601	lateral sprouting from an epithelium	4/922	12/18723	0.00210436	0.00803673
GO:2000727	positive regulation of cardiac muscle cell differentiation	4/922	12/18723	0.00210436	0.00803673
GO:0002793	positive regulation of peptide secretion	13/922	106/18723	0.00210885	0.0080477
GO:0002042	cell migration involved in sprouting angiogenesis	12/922	94/18723	0.00219268	0.00836115
GO:0010469	regulation of signaling receptor activity	18/922	173/18723	0.00223734	0.00852493
GO:1903580	positive regulation of ATP metabolic process	7/922	38/18723	0.00226995	0.00864252
GO:0017157	regulation of exocytosis	20/922	202/18723	0.00237821	0.00904777
GO:0002834	regulation of response to tumor cell	5/922	20/18723	0.00239091	0.00905443
GO:0002837	regulation of immune response to tumor cell	5/922	20/18723	0.00239091	0.00905443
GO:0032495	response to muramyl dipeptide	5/922	20/18723	0.00239091	0.00905443
GO:0033005	positive regulation of mast cell activation	5/922	20/18723	0.00239091	0.00905443
GO:0043691	reverse cholesterol transport	5/922	20/18723	0.00239091	0.00905443
GO:0060252	positive regulation of glial cell proliferation	5/922	20/18723	0.00239091	0.00905443
GO:0008585	female gonad development	12/922	95/18723	0.00239992	0.00908161
GO:0033555	multicellular organismal response to stress	10/922	71/18723	0.00240829	0.00910635
GO:0031668	cellular response to extracellular stimulus	23/922	246/18723	0.00247605	0.00935544
GO:0002204	somatic recombination of immunoglobulin genes involved in immune response	8/922	49/18723	0.00250903	0.00941548
GO:0002208	somatic diversification of immunoglobulins involved in immune response	8/922	49/18723	0.00250903	0.00941548
GO:0006692	prostanoid metabolic process	8/922	49/18723	0.00250903	0.00941548
GO:0006693	prostaglandin metabolic process	8/922	49/18723	0.00250903	0.00941548
GO:0045190	isotype switching	8/922	49/18723	0.00250903	0.00941548
GO:0070169	positive regulation of biomineral tissue development	8/922	49/18723	0.00250903	0.00941548
GO:1902041	regulation of extrinsic apoptotic signaling pathway via death domain receptors	8/922	49/18723	0.00250903	0.00941548
GO:1904707	positive regulation of vascular associated smooth muscle cell proliferation	8/922	49/18723	0.00250903	0.00941548
GO:0021602	cranial nerve morphogenesis	6/922	29/18723	0.00251472	0.00941548
GO:0051873	killing by host of symbiont cells	6/922	29/18723	0.00251472	0.00941548
GO:0051883	killing of cells in other organism involved in symbiotic interaction	6/922	29/18723	0.00251472	0.00941548
GO:1902230	negative regulation of intrinsic apoptotic signaling pathway in response to DNA damage	6/922	29/18723	0.00251472	0.00941548
GO:0003206	cardiac chamber morphogenesis	14/922	121/18723	0.00252112	0.00943235
GO:0051384	response to glucocorticoid	16/922	148/18723	0.00260775	0.00974909
GO:0071692	protein localization to extracellular region	31/922	368/18723	0.00261436	0.00976645
GO:0045923	positive regulation of fatty acid metabolic process	7/922	39/18723	0.00265091	0.00988811
GO:0071548	response to dexamethasone	7/922	39/18723	0.00265091	0.00988811
GO:0031346	positive regulation of cell projection organization	30/922	353/18723	0.00266536	0.00993453
GO:0010660	regulation of muscle cell apoptotic process	11/922	84/18723	0.0026943	0.0100349
GO:0110151	positive regulation of biomineralization	8/922	50/18723	0.00286053	0.0106288
GO:1902930	regulation of alcohol biosynthetic process	8/922	50/18723	0.00286053	0.0106288
GO:0070167	regulation of biomineral tissue development	12/922	97/18723	0.00286233	0.0106288
GO:2001237	negative regulation of extrinsic apoptotic signaling pathway	12/922	97/18723	0.00286233	0.0106288
GO:0022604	regulation of cell morphogenesis	27/922	309/18723	0.00289949	0.0107299
GO:0007567	parturition	4/922	13/18723	0.00292201	0.0107299
GO:0016322	neuron remodeling	4/922	13/18723	0.00292201	0.0107299
GO:0031392	regulation of prostaglandin biosynthetic process	4/922	13/18723	0.00292201	0.0107299
GO:0032352	positive regulation of hormone metabolic process	4/922	13/18723	0.00292201	0.0107299
GO:0034112	positive regulation of homotypic cell-cell adhesion	4/922	13/18723	0.00292201	0.0107299
GO:0036005	response to macrophage colony-stimulating factor	4/922	13/18723	0.00292201	0.0107299
GO:0036006	cellular response to macrophage colony-stimulating factor stimulus	4/922	13/18723	0.00292201	0.0107299
GO:0042492	gamma-delta T cell differentiation	4/922	13/18723	0.00292201	0.0107299
GO:0043379	memory T cell differentiation	4/922	13/18723	0.00292201	0.0107299
GO:0046642	negative regulation of alpha-beta T cell proliferation	4/922	13/18723	0.00292201	0.0107299
GO:0048302	regulation of isotype switching to IgG isotypes	4/922	13/18723	0.00292201	0.0107299
GO:0060100	positive regulation of phagocytosis, engulfment	4/922	13/18723	0.00292201	0.0107299
GO:0060340	positive regulation of type I interferon-mediated signaling pathway	4/922	13/18723	0.00292201	0.0107299
GO:1905155	positive regulation of membrane invagination	4/922	13/18723	0.00292201	0.0107299
GO:0010811	positive regulation of cell-substrate adhesion	14/922	123/18723	0.00293638	0.0107747
GO:0032092	positive regulation of protein binding	11/922	85/18723	0.00296039	0.0108468
GO:0055072	iron ion homeostasis	11/922	85/18723	0.00296039	0.0108468
GO:0061035	regulation of cartilage development	10/922	73/18723	0.00296709	0.0108553
GO:1904427	positive regulation of calcium ion transmembrane transport	10/922	73/18723	0.00296709	0.0108553
GO:0008016	regulation of heart contraction	20/922	206/18723	0.00298682	0.0109194
GO:0090189	regulation of branching involved in ureteric bud morphogenesis	5/922	21/18723	0.00301235	0.0109718
GO:1905209	positive regulation of cardiocyte differentiation	5/922	21/18723	0.00301235	0.0109718
GO:2000774	positive regulation of cellular senescence	5/922	21/18723	0.00301235	0.0109718
GO:0010800	positive regulation of peptidyl-threonine phosphorylation	6/922	30/18723	0.00301443	0.0109718
GO:0034694	response to prostaglandin	6/922	30/18723	0.00301443	0.0109718
GO:0050858	negative regulation of antigen receptor-mediated signaling pathway	6/922	30/18723	0.00301443	0.0109718
GO:0050680	negative regulation of epithelial cell proliferation	17/922	164/18723	0.00303975	0.0110559
GO:0010543	regulation of platelet activation	7/922	40/18723	0.0030791	0.0111826
GO:0030501	positive regulation of bone mineralization	7/922	40/18723	0.0030791	0.0111826
GO:0007586	digestion	15/922	137/18723	0.0030944	0.0112299
GO:0019933	cAMP-mediated signaling	9/922	62/18723	0.0031755	0.0115158
GO:0003015	heart process	23/922	251/18723	0.00319067	0.0115624
GO:0071772	response to BMP	17/922	165/18723	0.00323792	0.0117165
GO:0071773	cellular response to BMP stimulus	17/922	165/18723	0.00323792	0.0117165
GO:0006636	unsaturated fatty acid biosynthetic process	8/922	51/18723	0.00324925	0.0117404
GO:0043124	negative regulation of I-kappaB kinase/NF-kappaB signaling	8/922	51/18723	0.00324925	0.0117404
GO:0010822	positive regulation of mitochondrion organization	10/922	74/18723	0.00328283	0.0118531
GO:0110149	regulation of biomineralization	12/922	99/18723	0.0033945	0.0122474
GO:2000027	regulation of animal organ morphogenesis	14/922	125/18723	0.00340613	0.0122804
GO:1901343	negative regulation of vasculature development	16/922	152/18723	0.00340868	0.0122807
GO:0030307	positive regulation of cell growth	17/922	166/18723	0.00344666	0.0124085
GO:0051146	striated muscle cell differentiation	25/922	283/18723	0.00352471	0.0126803
GO:2000177	regulation of neural precursor cell proliferation	11/922	87/18723	0.00355592	0.0127821
GO:0071634	regulation of transforming growth factor beta production	7/922	41/18723	0.00355818	0.0127821
GO:0007190	activation of adenylate cyclase activity	6/922	31/18723	0.0035847	0.0128402
GO:0034656	nucleobase-containing small molecule catabolic process	6/922	31/18723	0.0035847	0.0128402
GO:0035510	DNA dealkylation	6/922	31/18723	0.0035847	0.0128402
GO:0036475	neuron death in response to oxidative stress	6/922	31/18723	0.0035847	0.0128402
GO:0043627	response to estrogen	10/922	75/18723	0.00362471	0.0129742
GO:0046545	development of primary female sexual characteristics	12/922	100/18723	0.00368904	0.0131949
GO:0035809	regulation of urine volume	5/922	22/18723	0.00374238	0.013328
GO:0060444	branching involved in mammary gland duct morphogenesis	5/922	22/18723	0.00374238	0.013328
GO:0060713	labyrinthine layer morphogenesis	5/922	22/18723	0.00374238	0.013328
GO:0071404	cellular response to low-density lipoprotein particle stimulus	5/922	22/18723	0.00374238	0.013328
GO:0090280	positive regulation of calcium ion import	5/922	22/18723	0.00374238	0.013328
GO:1900120	regulation of receptor binding	5/922	22/18723	0.00374238	0.013328
GO:2000241	regulation of reproductive process	17/922	168/18723	0.00389758	0.0138708
GO:0001771	immunological synapse formation	4/922	14/18723	0.0039328	0.0138866
GO:0002467	germinal center formation	4/922	14/18723	0.0039328	0.0138866
GO:0007171	activation of transmembrane receptor protein tyrosine kinase activity	4/922	14/18723	0.0039328	0.0138866
GO:0031650	regulation of heat generation	4/922	14/18723	0.0039328	0.0138866
GO:0032688	negative regulation of interferon-beta production	4/922	14/18723	0.0039328	0.0138866
GO:0043374	CD8-positive, alpha-beta T cell differentiation	4/922	14/18723	0.0039328	0.0138866
GO:0045989	positive regulation of striated muscle contraction	4/922	14/18723	0.0039328	0.0138866
GO:0048291	isotype switching to IgG isotypes	4/922	14/18723	0.0039328	0.0138866
GO:0060732	positive regulation of inositol phosphate biosynthetic process	4/922	14/18723	0.0039328	0.0138866
GO:0061043	regulation of vascular wound healing	4/922	14/18723	0.0039328	0.0138866
GO:0090715	immunological memory formation process	4/922	14/18723	0.0039328	0.0138866
GO:0046888	negative regulation of hormone secretion	9/922	64/18723	0.00395067	0.0139397
GO:0060047	heart contraction	22/922	241/18723	0.00405253	0.014289
GO:0090092	regulation of transmembrane receptor protein serine/threonine kinase signaling pathway	23/922	256/18723	0.00407145	0.0143455
GO:0010591	regulation of lamellipodium assembly	7/922	42/18723	0.00409189	0.0143971
GO:1904037	positive regulation of epithelial cell apoptotic process	7/922	42/18723	0.00409189	0.0143971
GO:0071715	icosanoid transport	8/922	53/18723	0.00414868	0.0145865
GO:0032196	transposition	6/922	32/18723	0.00423131	0.014856
GO:0061036	positive regulation of cartilage development	6/922	32/18723	0.00423131	0.014856
GO:0010657	muscle cell apoptotic process	11/922	89/18723	0.00424363	0.0148782
GO:1900407	regulation of cellular response to oxidative stress	11/922	89/18723	0.00424363	0.0148782
GO:0046916	cellular transition metal ion homeostasis	13/922	115/18723	0.00432253	0.0151441
GO:0002200	somatic diversification of immune receptors	10/922	77/18723	0.00439284	0.0153687
GO:0021675	nerve development	10/922	77/18723	0.00439284	0.0153687
GO:0045165	cell fate commitment	23/922	258/18723	0.00447657	0.0156506
GO:0034101	erythrocyte homeostasis	14/922	129/18723	0.00452989	0.0158259
GO:0002052	positive regulation of neuroblast proliferation	5/922	23/18723	0.00459088	0.0159939
GO:0021884	forebrain neuron development	5/922	23/18723	0.00459088	0.0159939
GO:0035929	steroid hormone secretion	5/922	23/18723	0.00459088	0.0159939
GO:0071636	positive regulation of transforming growth factor beta production	5/922	23/18723	0.00459088	0.0159939
GO:1904705	regulation of vascular associated smooth muscle cell proliferation	11/922	90/18723	0.00462506	0.0161017
GO:0031952	regulation of protein autophosphorylation	7/922	43/18723	0.00468407	0.0162615
GO:0061383	trabecula morphogenesis	7/922	43/18723	0.00468407	0.0162615
GO:0071604	transforming growth factor beta production	7/922	43/18723	0.00468407	0.0162615
GO:1903793	positive regulation of anion transport	7/922	43/18723	0.00468407	0.0162615
GO:0045927	positive regulation of growth	23/922	259/18723	0.0046914	0.0162755
GO:0090277	positive regulation of peptide hormone secretion	12/922	103/18723	0.00469797	0.016287
GO:0071375	cellular response to peptide hormone stimulus	25/922	290/18723	0.00482491	0.0167153
GO:0042692	muscle cell differentiation	31/922	384/18723	0.00490349	0.0169757
GO:0050901	leukocyte tethering or rolling	6/922	33/18723	0.00496012	0.0171478
GO:1902692	regulation of neuroblast proliferation	6/922	33/18723	0.00496012	0.0171478
GO:0030301	cholesterol transport	13/922	117/18723	0.00500729	0.0172989
GO:0002065	columnar/cuboidal epithelial cell differentiation	11/922	91/18723	0.00503319	0.01734
GO:0019935	cyclic-nucleotide-mediated signaling	11/922	91/18723	0.00503319	0.01734
GO:0055006	cardiac cell development	11/922	91/18723	0.00503319	0.01734
GO:1990874	vascular associated smooth muscle cell proliferation	11/922	91/18723	0.00503319	0.01734
GO:0018209	peptidyl-serine modification	28/922	338/18723	0.00514923	0.0176777
GO:0030852	regulation of granulocyte differentiation	4/922	15/18723	0.00515613	0.0176777
GO:0032310	prostaglandin secretion	4/922	15/18723	0.00515613	0.0176777
GO:0032725	positive regulation of granulocyte macrophage colony-stimulating factor production	4/922	15/18723	0.00515613	0.0176777
GO:0055091	phospholipid homeostasis	4/922	15/18723	0.00515613	0.0176777
GO:2000345	regulation of hepatocyte proliferation	4/922	15/18723	0.00515613	0.0176777
GO:2001279	regulation of unsaturated fatty acid biosynthetic process	4/922	15/18723	0.00515613	0.0176777
GO:0038066	p38MAPK cascade	8/922	55/18723	0.00522855	0.0179136
GO:0001895	retina homeostasis	10/922	79/18723	0.00528373	0.0180776
GO:0051279	regulation of release of sequestered calcium ion into cytosol	10/922	79/18723	0.00528373	0.0180776
GO:1903169	regulation of calcium ion transmembrane transport	16/922	159/18723	0.00529297	0.0180968
GO:0048806	genitalia development	7/922	44/18723	0.00533856	0.0182401
GO:0009880	embryonic pattern specification	9/922	67/18723	0.00538207	0.0183761
GO:0007178	transmembrane receptor protein serine/threonine kinase signaling pathway	29/922	355/18723	0.00541832	0.0184871
GO:0072175	epithelial tube formation	14/922	132/18723	0.00555574	0.0188668
GO:0002021	response to dietary excess	5/922	24/18723	0.00556764	0.0188668
GO:0016048	detection of temperature stimulus	5/922	24/18723	0.00556764	0.0188668
GO:0030810	positive regulation of nucleotide biosynthetic process	5/922	24/18723	0.00556764	0.0188668
GO:0036003	positive regulation of transcription from RNA polymerase II promoter in response to stress	5/922	24/18723	0.00556764	0.0188668
GO:0044321	response to leptin	5/922	24/18723	0.00556764	0.0188668
GO:0050855	regulation of B cell receptor signaling pathway	5/922	24/18723	0.00556764	0.0188668
GO:0060561	apoptotic process involved in morphogenesis	5/922	24/18723	0.00556764	0.0188668
GO:0090343	positive regulation of cell aging	5/922	24/18723	0.00556764	0.0188668
GO:1900373	positive regulation of purine nucleotide biosynthetic process	5/922	24/18723	0.00556764	0.0188668
GO:0046456	icosanoid biosynthetic process	8/922	56/18723	0.00584299	0.0197864
GO:1904062	regulation of cation transmembrane transport	29/922	357/18723	0.00585059	0.0197986
GO:0022602	ovulation cycle process	7/922	45/18723	0.00605926	0.0204212
GO:0030850	prostate gland development	7/922	45/18723	0.00605926	0.0204212
GO:0035272	exocrine system development	7/922	45/18723	0.00605926	0.0204212
GO:0042551	neuron maturation	7/922	45/18723	0.00605926	0.0204212
GO:0048546	digestive tract morphogenesis	7/922	45/18723	0.00605926	0.0204212
GO:0071354	cellular response to interleukin-6	7/922	45/18723	0.00605926	0.0204212
GO:0032956	regulation of actin cytoskeleton organization	29/922	358/18723	0.00607729	0.020468
GO:0001942	hair follicle development	10/922	81/18723	0.00631009	0.0212233
GO:2000243	positive regulation of reproductive process	10/922	81/18723	0.00631009	0.0212233
GO:0070588	calcium ion transmembrane transport	26/922	312/18723	0.00635732	0.0213677
GO:0035148	tube formation	15/922	148/18723	0.00637312	0.021393
GO:0032526	response to retinoic acid	12/922	107/18723	0.00637348	0.021393
GO:0016447	somatic recombination of immunoglobulin gene segments	8/922	57/18723	0.00651083	0.0218392
GO:0008406	gonad development	20/922	221/18723	0.00654554	0.0219355
GO:0010919	regulation of inositol phosphate biosynthetic process	4/922	16/18723	0.00661027	0.0219355
GO:0017014	protein nitrosylation	4/922	16/18723	0.00661027	0.0219355
GO:0018119	peptidyl-cysteine S-nitrosylation	4/922	16/18723	0.00661027	0.0219355
GO:0030540	female genitalia development	4/922	16/18723	0.00661027	0.0219355
GO:0034116	positive regulation of heterotypic cell-cell adhesion	4/922	16/18723	0.00661027	0.0219355
GO:0034375	high-density lipoprotein particle remodeling	4/922	16/18723	0.00661027	0.0219355
GO:0042481	regulation of odontogenesis	4/922	16/18723	0.00661027	0.0219355
GO:0050862	positive regulation of T cell receptor signaling pathway	4/922	16/18723	0.00661027	0.0219355
GO:0050965	detection of temperature stimulus involved in sensory perception of pain	4/922	16/18723	0.00661027	0.0219355
GO:0097202	activation of cysteine-type endopeptidase activity	4/922	16/18723	0.00661027	0.0219355
GO:1900747	negative regulation of vascular endothelial growth factor signaling pathway	4/922	16/18723	0.00661027	0.0219355
GO:1903236	regulation of leukocyte tethering or rolling	4/922	16/18723	0.00661027	0.0219355
GO:1904948	midbrain dopaminergic neuron differentiation	4/922	16/18723	0.00661027	0.0219355
GO:2000846	regulation of corticosteroid hormone secretion	4/922	16/18723	0.00661027	0.0219355
GO:2001267	regulation of cysteine-type endopeptidase activity involved in apoptotic signaling pathway	4/922	16/18723	0.00661027	0.0219355
GO:0003094	glomerular filtration	5/922	25/18723	0.00668228	0.0220743
GO:0060740	prostate gland epithelium morphogenesis	5/922	25/18723	0.00668228	0.0220743
GO:2000316	regulation of T-helper 17 type immune response	5/922	25/18723	0.00668228	0.0220743
GO:0009119	ribonucleoside metabolic process	6/922	35/18723	0.00668771	0.0220743
GO:0039694	viral RNA genome replication	6/922	35/18723	0.00668771	0.0220743
GO:0097421	liver regeneration	6/922	35/18723	0.00668771	0.0220743
GO:0098801	regulation of renal system process	6/922	35/18723	0.00668771	0.0220743
GO:1905207	regulation of cardiocyte differentiation	6/922	35/18723	0.00668771	0.0220743
GO:0016525	negative regulation of angiogenesis	15/922	149/18723	0.00677403	0.0223444
GO:0031334	positive regulation of protein-containing complex assembly	21/922	237/18723	0.00686482	0.0226288
GO:0008543	fibroblast growth factor receptor signaling pathway	10/922	82/18723	0.00687817	0.0226578
GO:0036473	cell death in response to oxidative stress	11/922	95/18723	0.00695839	0.0229068
GO:0018105	peptidyl-serine phosphorylation	26/922	315/18723	0.00717155	0.0235929
GO:0072073	kidney epithelium development	14/922	136/18723	0.00720542	0.0236886
GO:0007405	neuroblast proliferation	8/922	58/18723	0.00723489	0.023754
GO:0043506	regulation of JUN kinase activity	8/922	58/18723	0.00723489	0.023754
GO:0006936	muscle contraction	28/922	347/18723	0.00729889	0.0239483
GO:2000181	negative regulation of blood vessel morphogenesis	15/922	151/18723	0.00763646	0.0250393
GO:0050714	positive regulation of protein secretion	14/922	137/18723	0.00767335	0.0251143
GO:0043949	regulation of cAMP-mediated signaling	6/922	36/18723	0.00769817	0.0251143
GO:0045191	regulation of isotype switching	6/922	36/18723	0.00769817	0.0251143
GO:1901658	glycosyl compound catabolic process	6/922	36/18723	0.00769817	0.0251143
GO:1902229	regulation of intrinsic apoptotic signaling pathway in response to DNA damage	6/922	36/18723	0.00769817	0.0251143
GO:0003044	regulation of systemic arterial blood pressure mediated by a chemical signal	7/922	47/18723	0.00771503	0.0251143
GO:0007595	lactation	7/922	47/18723	0.00771503	0.0251143
GO:0010803	regulation of tumor necrosis factor-mediated signaling pathway	7/922	47/18723	0.00771503	0.0251143
GO:0045646	regulation of erythrocyte differentiation	7/922	47/18723	0.00771503	0.0251143
GO:1900744	regulation of p38MAPK cascade	7/922	47/18723	0.00771503	0.0251143
GO:1903587	regulation of blood vessel endothelial cell proliferation involved in sprouting angiogenesis	7/922	47/18723	0.00771503	0.0251143
GO:0043409	negative regulation of MAPK cascade	17/922	180/18723	0.00773265	0.0251552
GO:0010506	regulation of autophagy	26/922	317/18723	0.00776074	0.02523
GO:0007611	learning or memory	22/922	255/18723	0.00779538	0.0253095
GO:0043547	positive regulation of GTPase activity	22/922	255/18723	0.00779538	0.0253095
GO:0032970	regulation of actin filament-based process	31/922	397/18723	0.00783635	0.0254259
GO:0010875	positive regulation of cholesterol efflux	5/922	26/18723	0.00794415	0.0256916
GO:0043501	skeletal muscle adaptation	5/922	26/18723	0.00794415	0.0256916
GO:0060669	embryonic placenta morphogenesis	5/922	26/18723	0.00794415	0.0256916
GO:0097205	renal filtration	5/922	26/18723	0.00794415	0.0256916
GO:1900017	positive regulation of cytokine production involved in inflammatory response	5/922	26/18723	0.00794415	0.0256916
GO:0021885	forebrain cell migration	8/922	59/18723	0.008018	0.0258967
GO:0043407	negative regulation of MAP kinase activity	8/922	59/18723	0.008018	0.0258967
GO:0022404	molting cycle process	10/922	84/18723	0.00813246	0.0262152
GO:0022405	hair cycle process	10/922	84/18723	0.00813246	0.0262152
GO:1900542	regulation of purine nucleotide metabolic process	10/922	84/18723	0.00813246	0.0262152
GO:0055076	transition metal ion homeostasis	14/922	138/18723	0.00816507	0.0263032
GO:0051495	positive regulation of cytoskeleton organization	20/922	226/18723	0.00831199	0.0266214
GO:0010566	regulation of ketone biosynthetic process	4/922	17/18723	0.00831215	0.0266214
GO:0016264	gap junction assembly	4/922	17/18723	0.00831215	0.0266214
GO:0032604	granulocyte macrophage colony-stimulating factor production	4/922	17/18723	0.00831215	0.0266214
GO:0032645	regulation of granulocyte macrophage colony-stimulating factor production	4/922	17/18723	0.00831215	0.0266214
GO:0034349	glial cell apoptotic process	4/922	17/18723	0.00831215	0.0266214
GO:0051797	regulation of hair follicle development	4/922	17/18723	0.00831215	0.0266214
GO:0097067	cellular response to thyroid hormone stimulus	4/922	17/18723	0.00831215	0.0266214
GO:2000696	regulation of epithelial cell differentiation involved in kidney development	4/922	17/18723	0.00831215	0.0266214
GO:0015718	monocarboxylic acid transport	12/922	111/18723	0.00848913	0.0271532
GO:0090288	negative regulation of cellular response to growth factor stimulus	12/922	111/18723	0.00848913	0.0271532
GO:0014743	regulation of muscle hypertrophy	9/922	72/18723	0.00862158	0.0275236
GO:0030032	lamellipodium assembly	9/922	72/18723	0.00862158	0.0275236
GO:0055021	regulation of cardiac muscle tissue growth	9/922	72/18723	0.00862158	0.0275236
GO:0045137	development of primary sexual characteristics	20/922	227/18723	0.00870779	0.0277809
GO:1902882	regulation of response to oxidative stress	11/922	98/18723	0.0087468	0.0278874
GO:0001990	regulation of systemic arterial blood pressure by hormone	6/922	37/18723	0.00881408	0.0280374
GO:0003176	aortic valve development	6/922	37/18723	0.00881408	0.0280374
GO:0055013	cardiac muscle cell development	10/922	85/18723	0.00882207	0.0280374
GO:0097006	regulation of plasma lipoprotein particle levels	10/922	85/18723	0.00882207	0.0280374
GO:0098773	skin epidermis development	10/922	85/18723	0.00882207	0.0280374
GO:0002753	cytoplasmic pattern recognition receptor signaling pathway	8/922	60/18723	0.00886303	0.0281495
GO:0032967	positive regulation of collagen biosynthetic process	5/922	27/18723	0.00936231	0.0296403
GO:0048520	positive regulation of behavior	5/922	27/18723	0.00936231	0.0296403
GO:0060512	prostate gland morphogenesis	5/922	27/18723	0.00936231	0.0296403
GO:0061437	renal system vasculature development	5/922	27/18723	0.00936231	0.0296403
GO:0061440	kidney vasculature development	5/922	27/18723	0.00936231	0.0296403
GO:0003300	cardiac muscle hypertrophy	11/922	99/18723	0.00941584	0.0297908
GO:0006140	regulation of nucleotide metabolic process	10/922	86/18723	0.00955561	0.0301945
GO:0015908	fatty acid transport	10/922	86/18723	0.00955561	0.0301945
GO:0002762	negative regulation of myeloid leukocyte differentiation	7/922	49/18723	0.00968277	0.0305186
GO:0030857	negative regulation of epithelial cell differentiation	7/922	49/18723	0.00968277	0.0305186
GO:0042304	regulation of fatty acid biosynthetic process	7/922	49/18723	0.00968277	0.0305186
GO:0070741	response to interleukin-6	7/922	49/18723	0.00968277	0.0305186
GO:0010613	positive regulation of cardiac muscle hypertrophy	6/922	38/18723	0.0100411	0.0315278
GO:0030279	negative regulation of ossification	6/922	38/18723	0.0100411	0.0315278
GO:0032373	positive regulation of sterol transport	6/922	38/18723	0.0100411	0.0315278
GO:0032376	positive regulation of cholesterol transport	6/922	38/18723	0.0100411	0.0315278
GO:0032941	secretion by tissue	6/922	38/18723	0.0100411	0.0315278
GO:1901031	regulation of response to reactive oxygen species	6/922	38/18723	0.0100411	0.0315278
GO:0031669	cellular response to nutrient levels	19/922	215/18723	0.0100718	0.031604
GO:0003151	outflow tract morphogenesis	9/922	74/18723	0.0102661	0.0320262
GO:1903201	regulation of oxidative stress-induced cell death	9/922	74/18723	0.0102661	0.0320262
GO:0015732	prostaglandin transport	4/922	18/18723	0.0102773	0.0320262
GO:0032305	positive regulation of icosanoid secretion	4/922	18/18723	0.0102773	0.0320262
GO:0032634	interleukin-5 production	4/922	18/18723	0.0102773	0.0320262
GO:0032674	regulation of interleukin-5 production	4/922	18/18723	0.0102773	0.0320262
GO:0035930	corticosteroid hormone secretion	4/922	18/18723	0.0102773	0.0320262
GO:0060192	negative regulation of lipase activity	4/922	18/18723	0.0102773	0.0320262
GO:0060602	branch elongation of an epithelium	4/922	18/18723	0.0102773	0.0320262
GO:1901317	regulation of flagellated sperm motility	4/922	18/18723	0.0102773	0.0320262
GO:1902548	negative regulation of cellular response to vascular endothelial growth factor stimulus	4/922	18/18723	0.0102773	0.0320262
GO:0050873	brown fat cell differentiation	7/922	50/18723	0.0107934	0.0336132
GO:0002313	mature B cell differentiation involved in immune response	5/922	28/18723	0.0109454	0.0338384
GO:0003156	regulation of animal organ formation	5/922	28/18723	0.0109454	0.0338384
GO:0010714	positive regulation of collagen metabolic process	5/922	28/18723	0.0109454	0.0338384
GO:0010884	positive regulation of lipid storage	5/922	28/18723	0.0109454	0.0338384
GO:0051894	positive regulation of focal adhesion assembly	5/922	28/18723	0.0109454	0.0338384
GO:0060259	regulation of feeding behavior	5/922	28/18723	0.0109454	0.0338384
GO:1990776	response to angiotensin	5/922	28/18723	0.0109454	0.0338384
GO:0038003	G protein-coupled opioid receptor signaling pathway	3/922	10/18723	0.0110089	0.0338384
GO:0042487	regulation of odontogenesis of dentin-containing tooth	3/922	10/18723	0.0110089	0.0338384
GO:0042756	drinking behavior	3/922	10/18723	0.0110089	0.0338384
GO:0044848	biological phase	3/922	10/18723	0.0110089	0.0338384
GO:0045348	positive regulation of MHC class II biosynthetic process	3/922	10/18723	0.0110089	0.0338384
GO:0051918	negative regulation of fibrinolysis	3/922	10/18723	0.0110089	0.0338384
GO:0060068	vagina development	3/922	10/18723	0.0110089	0.0338384
GO:0060513	prostatic bud formation	3/922	10/18723	0.0110089	0.0338384
GO:0090647	modulation of age-related behavioral decline	3/922	10/18723	0.0110089	0.0338384
GO:1902023	L-arginine transport	3/922	10/18723	0.0110089	0.0338384
GO:1903980	positive regulation of microglial cell activation	3/922	10/18723	0.0110089	0.0338384
GO:2000048	negative regulation of cell-cell adhesion mediated by cadherin	3/922	10/18723	0.0110089	0.0338384
GO:2000253	positive regulation of feeding behavior	3/922	10/18723	0.0110089	0.0338384
GO:2001223	negative regulation of neuron migration	3/922	10/18723	0.0110089	0.0338384
GO:0014742	positive regulation of muscle hypertrophy	6/922	39/18723	0.0113848	0.0349504
GO:1902742	apoptotic process involved in development	6/922	39/18723	0.0113848	0.0349504
GO:0032868	response to insulin	22/922	264/18723	0.0114316	0.0350725
GO:0014897	striated muscle hypertrophy	11/922	102/18723	0.0116612	0.0357547
GO:0050890	cognition	24/922	296/18723	0.0116906	0.0358229
GO:0015918	sterol transport	13/922	130/18723	0.0118426	0.036266
GO:0021872	forebrain generation of neurons	7/922	51/18723	0.0119936	0.0366605
GO:0032964	collagen biosynthetic process	7/922	51/18723	0.0119936	0.0366605
GO:1903307	positive regulation of regulated secretory pathway	7/922	51/18723	0.0119936	0.0366605
GO:0048639	positive regulation of developmental growth	16/922	174/18723	0.0121843	0.0372205
GO:0061351	neural precursor cell proliferation	14/922	145/18723	0.0123431	0.0376826
GO:0003279	cardiac septum development	11/922	103/18723	0.0124937	0.0379648
GO:0003085	negative regulation of systemic arterial blood pressure	4/922	19/18723	0.0125197	0.0379648
GO:0015802	basic amino acid transport	4/922	19/18723	0.0125197	0.0379648
GO:0031290	retinal ganglion cell axon guidance	4/922	19/18723	0.0125197	0.0379648
GO:0044003	modulation by symbiont of host process	4/922	19/18723	0.0125197	0.0379648
GO:0044320	cellular response to leptin stimulus	4/922	19/18723	0.0125197	0.0379648
GO:0045821	positive regulation of glycolytic process	4/922	19/18723	0.0125197	0.0379648
GO:0046794	transport of virus	4/922	19/18723	0.0125197	0.0379648
GO:0050961	detection of temperature stimulus involved in sensory perception	4/922	19/18723	0.0125197	0.0379648
GO:0051546	keratinocyte migration	4/922	19/18723	0.0125197	0.0379648
GO:0060039	pericardium development	4/922	19/18723	0.0125197	0.0379648
GO:0021772	olfactory bulb development	5/922	29/18723	0.0127019	0.03847
GO:0072539	T-helper 17 cell differentiation	5/922	29/18723	0.0127019	0.03847
GO:0006940	regulation of smooth muscle contraction	8/922	64/18723	0.012919	0.0391039
GO:0034109	homotypic cell-cell adhesion	10/922	90/18723	0.0129635	0.0392146
GO:0007569	cell aging	13/922	132/18723	0.0133417	0.0403195
GO:0003205	cardiac chamber development	15/922	161/18723	0.013345	0.0403195
GO:0051101	regulation of DNA binding	12/922	118/18723	0.0134684	0.0406674
GO:0003170	heart valve development	8/922	65/18723	0.0141161	0.0425714
GO:0032507	maintenance of protein location in cell	8/922	65/18723	0.0141161	0.0425714
GO:0030324	lung development	16/922	177/18723	0.0141667	0.0426981
GO:0007193	adenylate cyclase-inhibiting G protein-coupled receptor signaling pathway	9/922	78/18723	0.0142483	0.0428398
GO:0032371	regulation of sterol transport	9/922	78/18723	0.0142483	0.0428398
GO:0032374	regulation of cholesterol transport	9/922	78/18723	0.0142483	0.0428398
GO:0090049	regulation of cell migration involved in sprouting angiogenesis	9/922	78/18723	0.0142483	0.0428398
GO:1900371	regulation of purine nucleotide biosynthetic process	6/922	41/18723	0.0144434	0.0430502
GO:1905314	semi-lunar valve development	6/922	41/18723	0.0144434	0.0430502
GO:0001660	fever generation	3/922	11/18723	0.01459	0.0430502
GO:0014820	tonic smooth muscle contraction	3/922	11/18723	0.01459	0.0430502
GO:0032308	positive regulation of prostaglandin secretion	3/922	11/18723	0.01459	0.0430502
GO:0032610	interleukin-1 alpha production	3/922	11/18723	0.01459	0.0430502
GO:0032650	regulation of interleukin-1 alpha production	3/922	11/18723	0.01459	0.0430502
GO:0033632	regulation of cell-cell adhesion mediated by integrin	3/922	11/18723	0.01459	0.0430502
GO:0033860	regulation of NAD(P)H oxidase activity	3/922	11/18723	0.01459	0.0430502
GO:0034350	regulation of glial cell apoptotic process	3/922	11/18723	0.01459	0.0430502
GO:0044068	modulation by symbiont of host cellular process	3/922	11/18723	0.01459	0.0430502
GO:0046643	regulation of gamma-delta T cell activation	3/922	11/18723	0.01459	0.0430502
GO:0051132	NK T cell activation	3/922	11/18723	0.01459	0.0430502
GO:0051798	positive regulation of hair follicle development	3/922	11/18723	0.01459	0.0430502
GO:0061303	cornea development in camera-type eye	3/922	11/18723	0.01459	0.0430502
GO:0070243	regulation of thymocyte apoptotic process	3/922	11/18723	0.01459	0.0430502
GO:0071377	cellular response to glucagon stimulus	3/922	11/18723	0.01459	0.0430502
GO:0071609	chemokine (C-C motif) ligand 5 production	3/922	11/18723	0.01459	0.0430502
GO:0071649	regulation of chemokine (C-C motif) ligand 5 production	3/922	11/18723	0.01459	0.0430502
GO:0071679	commissural neuron axon guidance	3/922	11/18723	0.01459	0.0430502
GO:0071888	macrophage apoptotic process	3/922	11/18723	0.01459	0.0430502
GO:0106049	regulation of cellular response to osmotic stress	3/922	11/18723	0.01459	0.0430502
GO:1900426	positive regulation of defense response to bacterium	3/922	11/18723	0.01459	0.0430502
GO:1902093	positive regulation of flagellated sperm motility	3/922	11/18723	0.01459	0.0430502
GO:1902337	regulation of apoptotic process involved in morphogenesis	3/922	11/18723	0.01459	0.0430502
GO:1902667	regulation of axon guidance	3/922	11/18723	0.01459	0.0430502
GO:1903265	positive regulation of tumor necrosis factor-mediated signaling pathway	3/922	11/18723	0.01459	0.0430502
GO:2000155	positive regulation of cilium-dependent cell motility	3/922	11/18723	0.01459	0.0430502
GO:0007176	regulation of epidermal growth factor-activated receptor activity	5/922	30/18723	0.0146393	0.0430502
GO:0034368	protein-lipid complex remodeling	5/922	30/18723	0.0146393	0.0430502
GO:0034369	plasma lipoprotein particle remodeling	5/922	30/18723	0.0146393	0.0430502
GO:0034390	smooth muscle cell apoptotic process	5/922	30/18723	0.0146393	0.0430502
GO:0034391	regulation of smooth muscle cell apoptotic process	5/922	30/18723	0.0146393	0.0430502
GO:0036296	response to increased oxygen levels	5/922	30/18723	0.0146393	0.0430502
GO:0061384	heart trabecula morphogenesis	5/922	30/18723	0.0146393	0.0430502
GO:0070168	negative regulation of biomineral tissue development	5/922	30/18723	0.0146393	0.0430502
GO:2000648	positive regulation of stem cell proliferation	5/922	30/18723	0.0146393	0.0430502
GO:0045744	negative regulation of G protein-coupled receptor signaling pathway	7/922	53/18723	0.0146778	0.0431121
GO:1990090	cellular response to nerve growth factor stimulus	7/922	53/18723	0.0146778	0.0431121
GO:0035265	organ growth	16/922	178/18723	0.0148805	0.0436818
GO:0008277	regulation of G protein-coupled receptor signaling pathway	13/922	134/18723	0.0149826	0.0439556
GO:0006525	arginine metabolic process	4/922	20/18723	0.015052	0.0440028
GO:0006700	C21-steroid hormone biosynthetic process	4/922	20/18723	0.015052	0.0440028
GO:0043011	myeloid dendritic cell differentiation	4/922	20/18723	0.015052	0.0440028
GO:0051004	regulation of lipoprotein lipase activity	4/922	20/18723	0.015052	0.0440028
GO:0060339	negative regulation of type I interferon-mediated signaling pathway	4/922	20/18723	0.015052	0.0440028
GO:1903206	negative regulation of hydrogen peroxide-induced cell death	4/922	20/18723	0.015052	0.0440028
GO:0030218	erythrocyte differentiation	12/922	120/18723	0.015235	0.0444855
GO:0071901	negative regulation of protein serine/threonine kinase activity	12/922	120/18723	0.015235	0.0444855
GO:0002062	chondrocyte differentiation	11/922	106/18723	0.0152635	0.0445425
GO:0002562	somatic diversification of immune receptors via germline recombination within a single locus	8/922	66/18723	0.0153919	0.0448378
GO:0016444	somatic cell DNA recombination	8/922	66/18723	0.0153919	0.0448378
GO:1905953	negative regulation of lipid localization	8/922	66/18723	0.0153919	0.0448378
GO:0060420	regulation of heart growth	9/922	79/18723	0.0154008	0.0448378
GO:0071559	response to transforming growth factor beta	21/922	256/18723	0.0155817	0.0453378
GO:0007623	circadian rhythm	18/922	210/18723	0.0160403	0.0466447
GO:0060993	kidney morphogenesis	10/922	93/18723	0.0160652	0.0466897
GO:0021879	forebrain neuron differentiation	6/922	42/18723	0.0161687	0.0467725
GO:0030808	regulation of nucleotide biosynthetic process	6/922	42/18723	0.0161687	0.0467725
GO:0032965	regulation of collagen biosynthetic process	6/922	42/18723	0.0161687	0.0467725
GO:0043507	positive regulation of JUN kinase activity	6/922	42/18723	0.0161687	0.0467725
GO:2001222	regulation of neuron migration	6/922	42/18723	0.0161687	0.0467725
GO:0002043	blood vessel endothelial cell proliferation involved in sprouting angiogenesis	7/922	54/18723	0.0161691	0.0467725
GO:0032330	regulation of chondrocyte differentiation	7/922	54/18723	0.0161691	0.0467725
GO:1902743	regulation of lamellipodium organization	7/922	54/18723	0.0161691	0.0467725
GO:0001838	embryonic epithelial tube formation	12/922	121/18723	0.0161816	0.0467813
GO:0030073	insulin secretion	17/922	195/18723	0.0162657	0.0469627
GO:0031532	actin cytoskeleton reorganization	11/922	107/18723	0.0162822	0.0469627
GO:0042303	molting cycle	11/922	107/18723	0.0162822	0.0469627
GO:0042633	hair cycle	11/922	107/18723	0.0162822	0.0469627
GO:0001570	vasculogenesis	9/922	80/18723	0.0166205	0.0479107
GO:0001782	B cell homeostasis	5/922	31/18723	0.0167652	0.0480487
GO:0002323	natural killer cell activation involved in immune response	5/922	31/18723	0.0167652	0.0480487
GO:0021988	olfactory lobe development	5/922	31/18723	0.0167652	0.0480487
GO:0032148	activation of protein kinase B activity	5/922	31/18723	0.0167652	0.0480487
GO:0050482	arachidonic acid secretion	5/922	31/18723	0.0167652	0.0480487
GO:0070528	protein kinase C signaling	5/922	31/18723	0.0167652	0.0480487
GO:0090183	regulation of kidney development	5/922	31/18723	0.0167652	0.0480487
GO:0110150	negative regulation of biomineralization	5/922	31/18723	0.0167652	0.0480487
GO:1902042	negative regulation of extrinsic apoptotic signaling pathway via death domain receptors	5/922	31/18723	0.0167652	0.0480487
GO:1903963	arachidonate transport	5/922	31/18723	0.0167652	0.0480487
GO:0030323	respiratory tube development	16/922	181/18723	0.0171902	0.0492383
GO:0032091	negative regulation of protein binding	10/922	94/18723	0.0172122	0.0492442
GO:0045185	maintenance of protein location	10/922	94/18723	0.0172122	0.0492442
GO:0010676	positive regulation of cellular carbohydrate metabolic process	7/922	55/18723	0.0177646	0.0507954
GO:0030449	regulation of complement activation	4/922	21/18723	0.0178848	0.050817
GO:0030502	negative regulation of bone mineralization	4/922	21/18723	0.0178848	0.050817
GO:0032303	regulation of icosanoid secretion	4/922	21/18723	0.0178848	0.050817
GO:0033630	positive regulation of cell adhesion mediated by integrin	4/922	21/18723	0.0178848	0.050817
GO:0033762	response to glucagon	4/922	21/18723	0.0178848	0.050817
GO:0035813	regulation of renal sodium excretion	4/922	21/18723	0.0178848	0.050817
GO:0044766	multi-organism transport	4/922	21/18723	0.0178848	0.050817
GO:1902254	negative regulation of intrinsic apoptotic signaling pathway by p53 class mediator	4/922	21/18723	0.0178848	0.050817
GO:1902579	multi-organism localization	4/922	21/18723	0.0178848	0.050817
GO:1903429	regulation of cell maturation	4/922	21/18723	0.0178848	0.050817
GO:2000047	regulation of cell-cell adhesion mediated by cadherin	4/922	21/18723	0.0178848	0.050817
GO:0021954	central nervous system neuron development	9/922	81/18723	0.0179093	0.0508575
GO:0006509	membrane protein ectodomain proteolysis	6/922	43/18723	0.0180311	0.051174
GO:0001821	histamine secretion	3/922	12/18723	0.0187518	0.0525878
GO:0002024	diet induced thermogenesis	3/922	12/18723	0.0187518	0.0525878
GO:0002674	negative regulation of acute inflammatory response	3/922	12/18723	0.0187518	0.0525878
GO:0003353	positive regulation of cilium movement	3/922	12/18723	0.0187518	0.0525878
GO:0008228	opsonization	3/922	12/18723	0.0187518	0.0525878
GO:0031953	negative regulation of protein autophosphorylation	3/922	12/18723	0.0187518	0.0525878
GO:0032306	regulation of prostaglandin secretion	3/922	12/18723	0.0187518	0.0525878
GO:0033629	negative regulation of cell adhesion mediated by integrin	3/922	12/18723	0.0187518	0.0525878
GO:0035739	CD4-positive, alpha-beta T cell proliferation	3/922	12/18723	0.0187518	0.0525878
GO:0038180	nerve growth factor signaling pathway	3/922	12/18723	0.0187518	0.0525878
GO:0043129	surfactant homeostasis	3/922	12/18723	0.0187518	0.0525878
GO:0048548	regulation of pinocytosis	3/922	12/18723	0.0187518	0.0525878
GO:0051549	positive regulation of keratinocyte migration	3/922	12/18723	0.0187518	0.0525878
GO:0060453	regulation of gastric acid secretion	3/922	12/18723	0.0187518	0.0525878
GO:0061051	positive regulation of cell growth involved in cardiac muscle cell development	3/922	12/18723	0.0187518	0.0525878
GO:0070943	neutrophil-mediated killing of symbiont cell	3/922	12/18723	0.0187518	0.0525878
GO:0140052	cellular response to oxidised low-density lipoprotein particle stimulus	3/922	12/18723	0.0187518	0.0525878
GO:1904748	regulation of apoptotic process involved in development	3/922	12/18723	0.0187518	0.0525878
GO:1904953	Wnt signaling pathway involved in midbrain dopaminergic neuron differentiation	3/922	12/18723	0.0187518	0.0525878
GO:2000561	regulation of CD4-positive, alpha-beta T cell proliferation	3/922	12/18723	0.0187518	0.0525878
GO:2001214	positive regulation of vasculogenesis	3/922	12/18723	0.0187518	0.0525878
GO:0001933	negative regulation of protein phosphorylation	26/922	342/18723	0.0190788	0.053375
GO:0003180	aortic valve morphogenesis	5/922	32/18723	0.0190863	0.053375
GO:0034367	protein-containing complex remodeling	5/922	32/18723	0.0190863	0.053375
GO:1900745	positive regulation of p38MAPK cascade	5/922	32/18723	0.0190863	0.053375
GO:2000191	regulation of fatty acid transport	5/922	32/18723	0.0190863	0.053375
GO:0010508	positive regulation of autophagy	12/922	124/18723	0.0192882	0.0539092
GO:0001658	branching involved in ureteric bud morphogenesis	7/922	56/18723	0.0194676	0.0542274
GO:0002090	regulation of receptor internalization	7/922	56/18723	0.0194676	0.0542274
GO:0043388	positive regulation of DNA binding	7/922	56/18723	0.0194676	0.0542274
GO:0048008	platelet-derived growth factor receptor signaling pathway	7/922	56/18723	0.0194676	0.0542274
GO:0071385	cellular response to glucocorticoid stimulus	7/922	56/18723	0.0194676	0.0542274
GO:1990089	response to nerve growth factor	7/922	56/18723	0.0194676	0.0542274
GO:0042632	cholesterol homeostasis	10/922	96/18723	0.0196858	0.0548043
GO:0010611	regulation of cardiac muscle hypertrophy	8/922	69/18723	0.0197186	0.0548648
GO:0006937	regulation of muscle contraction	15/922	169/18723	0.0199426	0.0554569
GO:0043255	regulation of carbohydrate biosynthetic process	10/922	97/18723	0.0210158	0.0579543
GO:0055092	sterol homeostasis	10/922	97/18723	0.0210158	0.0579543
GO:0002029	desensitization of G protein-coupled receptor signaling pathway	4/922	22/18723	0.0210276	0.0579543
GO:0006907	pinocytosis	4/922	22/18723	0.0210276	0.0579543
GO:0014821	phasic smooth muscle contraction	4/922	22/18723	0.0210276	0.0579543
GO:0021854	hypothalamus development	4/922	22/18723	0.0210276	0.0579543
GO:0022401	negative adaptation of signaling pathway	4/922	22/18723	0.0210276	0.0579543
GO:0032700	negative regulation of interleukin-17 production	4/922	22/18723	0.0210276	0.0579543
GO:0032727	positive regulation of interferon-alpha production	4/922	22/18723	0.0210276	0.0579543
GO:0034755	iron ion transmembrane transport	4/922	22/18723	0.0210276	0.0579543
GO:0043371	negative regulation of CD4-positive, alpha-beta T cell differentiation	4/922	22/18723	0.0210276	0.0579543
GO:0055093	response to hyperoxia	4/922	22/18723	0.0210276	0.0579543
GO:1901032	negative regulation of response to reactive oxygen species	4/922	22/18723	0.0210276	0.0579543
GO:1903589	positive regulation of blood vessel endothelial cell proliferation involved in sprouting angiogenesis	4/922	22/18723	0.0210276	0.0579543
GO:2000193	positive regulation of fatty acid transport	4/922	22/18723	0.0210276	0.0579543
GO:2000725	regulation of cardiac muscle cell differentiation	4/922	22/18723	0.0210276	0.0579543
GO:0051155	positive regulation of striated muscle cell differentiation	7/922	57/18723	0.0212816	0.0586219
GO:0045648	positive regulation of erythrocyte differentiation	5/922	33/18723	0.0216089	0.0594244
GO:0150117	positive regulation of cell-substrate junction organization	5/922	33/18723	0.0216089	0.0594244
GO:2000036	regulation of stem cell population maintenance	5/922	33/18723	0.0216089	0.0594244
GO:0001764	neuron migration	14/922	156/18723	0.0220467	0.0605948
GO:0006110	regulation of glycolytic process	6/922	45/18723	0.0221853	0.060942
GO:0043502	regulation of muscle adaptation	10/922	98/18723	0.02241	0.0615251
GO:0071560	cellular response to transforming growth factor beta stimulus	20/922	250/18723	0.0228265	0.0626339
GO:0060541	respiratory system development	17/922	203/18723	0.0231273	0.0634244
GO:0006826	iron ion transport	7/922	58/18723	0.0232096	0.0636148
GO:0002638	negative regulation of immunoglobulin production	3/922	13/18723	0.0235008	0.0637786
GO:0003337	mesenchymal to epithelial transition involved in metanephros morphogenesis	3/922	13/18723	0.0235008	0.0637786
GO:0007494	midgut development	3/922	13/18723	0.0235008	0.0637786
GO:0015809	arginine transport	3/922	13/18723	0.0235008	0.0637786
GO:0031665	negative regulation of lipopolysaccharide-mediated signaling pathway	3/922	13/18723	0.0235008	0.0637786
GO:0032429	regulation of phospholipase A2 activity	3/922	13/18723	0.0235008	0.0637786
GO:0034144	negative regulation of toll-like receptor 4 signaling pathway	3/922	13/18723	0.0235008	0.0637786
GO:0035745	T-helper 2 cell cytokine production	3/922	13/18723	0.0235008	0.0637786
GO:0036462	TRAIL-activated apoptotic signaling pathway	3/922	13/18723	0.0235008	0.0637786
GO:0045741	positive regulation of epidermal growth factor-activated receptor activity	3/922	13/18723	0.0235008	0.0637786
GO:0048012	hepatocyte growth factor receptor signaling pathway	3/922	13/18723	0.0235008	0.0637786
GO:0048820	hair follicle maturation	3/922	13/18723	0.0235008	0.0637786
GO:0060670	branching involved in labyrinthine layer morphogenesis	3/922	13/18723	0.0235008	0.0637786
GO:0070254	mucus secretion	3/922	13/18723	0.0235008	0.0637786
GO:0070424	regulation of nucleotide-binding oligomerization domain containing signaling pathway	3/922	13/18723	0.0235008	0.0637786
GO:0072672	neutrophil extravasation	3/922	13/18723	0.0235008	0.0637786
GO:1900272	negative regulation of long-term synaptic potentiation	3/922	13/18723	0.0235008	0.0637786
GO:2000551	regulation of T-helper 2 cell cytokine production	3/922	13/18723	0.0235008	0.0637786
GO:0071383	cellular response to steroid hormone stimulus	17/922	204/18723	0.0241194	0.0654218
GO:0010661	positive regulation of muscle cell apoptotic process	5/922	34/18723	0.0243385	0.0656319
GO:0010922	positive regulation of phosphatase activity	5/922	34/18723	0.0243385	0.0656319
GO:0030851	granulocyte differentiation	5/922	34/18723	0.0243385	0.0656319
GO:0032770	positive regulation of monooxygenase activity	5/922	34/18723	0.0243385	0.0656319
GO:0039528	cytoplasmic pattern recognition receptor signaling pathway in response to virus	5/922	34/18723	0.0243385	0.0656319
GO:0051482	positive regulation of cytosolic calcium ion concentration involved in phospholipase C-activating G protein-coupled signaling pathway	5/922	34/18723	0.0243385	0.0656319
GO:0043616	keratinocyte proliferation	6/922	46/18723	0.0244856	0.0656319
GO:0060976	coronary vasculature development	6/922	46/18723	0.0244856	0.0656319
GO:0071827	plasma lipoprotein particle organization	6/922	46/18723	0.0244856	0.0656319
GO:0001759	organ induction	4/922	23/18723	0.0244879	0.0656319
GO:0006929	substrate-dependent cell migration	4/922	23/18723	0.0244879	0.0656319
GO:0023058	adaptation of signaling pathway	4/922	23/18723	0.0244879	0.0656319
GO:0030194	positive regulation of blood coagulation	4/922	23/18723	0.0244879	0.0656319
GO:0035162	embryonic hemopoiesis	4/922	23/18723	0.0244879	0.0656319
GO:0035812	renal sodium excretion	4/922	23/18723	0.0244879	0.0656319
GO:0045723	positive regulation of fatty acid biosynthetic process	4/922	23/18723	0.0244879	0.0656319
GO:0045932	negative regulation of muscle contraction	4/922	23/18723	0.0244879	0.0656319
GO:0051882	mitochondrial depolarization	4/922	23/18723	0.0244879	0.0656319
GO:0060547	negative regulation of necrotic cell death	4/922	23/18723	0.0244879	0.0656319
GO:0061050	regulation of cell growth involved in cardiac muscle cell development	4/922	23/18723	0.0244879	0.0656319
GO:0090335	regulation of brown fat cell differentiation	4/922	23/18723	0.0244879	0.0656319
GO:1900048	positive regulation of hemostasis	4/922	23/18723	0.0244879	0.0656319
GO:0050709	negative regulation of protein secretion	8/922	72/18723	0.0248476	0.0665599
GO:0002244	hematopoietic progenitor cell differentiation	11/922	114/18723	0.02489	0.0666375
GO:0014706	striated muscle tissue development	28/922	384/18723	0.0251509	0.0672998
GO:0032768	regulation of monooxygenase activity	7/922	59/18723	0.0252546	0.0675407
GO:0007498	mesoderm development	12/922	129/18723	0.0254249	0.0679596
GO:0001890	placenta development	13/922	144/18723	0.0255932	0.0682989
GO:0010821	regulation of mitochondrion organization	13/922	144/18723	0.0255932	0.0682989
GO:0031644	regulation of nervous system process	13/922	144/18723	0.0255932	0.0682989
GO:0042326	negative regulation of phosphorylation	28/922	385/18723	0.0259025	0.0690872
GO:0051222	positive regulation of protein transport	23/922	303/18723	0.0267029	0.0711837
GO:0072089	stem cell proliferation	8/922	73/18723	0.0267468	0.0712625
GO:0060537	muscle tissue development	29/922	403/18723	0.0268029	0.0713737
GO:0010712	regulation of collagen metabolic process	6/922	47/18723	0.0269398	0.0715846
GO:0010799	regulation of peptidyl-threonine phosphorylation	6/922	47/18723	0.0269398	0.0715846
GO:0043618	regulation of transcription from RNA polymerase II promoter in response to stress	6/922	47/18723	0.0269398	0.0715846
GO:0090279	regulation of calcium ion import	6/922	47/18723	0.0269398	0.0715846
GO:0044070	regulation of anion transport	9/922	87/18723	0.0272063	0.072254
GO:0001893	maternal placenta development	5/922	35/18723	0.0272803	0.0723343
GO:0010837	regulation of keratinocyte proliferation	5/922	35/18723	0.0272803	0.0723343
GO:0034405	response to fluid shear stress	5/922	35/18723	0.0272803	0.0723343
GO:0042306	regulation of protein import into nucleus	7/922	60/18723	0.0274195	0.0726259
GO:0051851	modulation by host of symbiont process	7/922	60/18723	0.0274195	0.0726259
GO:0043200	response to amino acid	11/922	116/18723	0.0278642	0.0737643
GO:0031639	plasminogen activation	4/922	24/18723	0.028272	0.0745653
GO:0039531	regulation of viral-induced cytoplasmic pattern recognition receptor signaling pathway	4/922	24/18723	0.028272	0.0745653
GO:0044062	regulation of excretion	4/922	24/18723	0.028272	0.0745653
GO:0050820	positive regulation of coagulation	4/922	24/18723	0.028272	0.0745653
GO:0120255	olefinic compound biosynthetic process	4/922	24/18723	0.028272	0.0745653
GO:1903428	positive regulation of reactive oxygen species biosynthetic process	4/922	24/18723	0.028272	0.0745653
GO:2000353	positive regulation of endothelial cell apoptotic process	4/922	24/18723	0.028272	0.0745653
GO:0002829	negative regulation of type 2 immune response	3/922	14/18723	0.0288375	0.0752962
GO:0010838	positive regulation of keratinocyte proliferation	3/922	14/18723	0.0288375	0.0752962
GO:0033008	positive regulation of mast cell activation involved in immune response	3/922	14/18723	0.0288375	0.0752962
GO:0033212	iron import into cell	3/922	14/18723	0.0288375	0.0752962
GO:0033605	positive regulation of catecholamine secretion	3/922	14/18723	0.0288375	0.0752962
GO:0034616	response to laminar fluid shear stress	3/922	14/18723	0.0288375	0.0752962
GO:0035810	positive regulation of urine volume	3/922	14/18723	0.0288375	0.0752962
GO:0035815	positive regulation of renal sodium excretion	3/922	14/18723	0.0288375	0.0752962
GO:0036295	cellular response to increased oxygen levels	3/922	14/18723	0.0288375	0.0752962
GO:0043306	positive regulation of mast cell degranulation	3/922	14/18723	0.0288375	0.0752962
GO:0043922	negative regulation by host of viral transcription	3/922	14/18723	0.0288375	0.0752962
GO:0047484	regulation of response to osmotic stress	3/922	14/18723	0.0288375	0.0752962
GO:0048875	chemical homeostasis within a tissue	3/922	14/18723	0.0288375	0.0752962
GO:0051547	regulation of keratinocyte migration	3/922	14/18723	0.0288375	0.0752962
GO:0070278	extracellular matrix constituent secretion	3/922	14/18723	0.0288375	0.0752962
GO:0070942	neutrophil mediated cytotoxicity	3/922	14/18723	0.0288375	0.0752962
GO:1901857	positive regulation of cellular respiration	3/922	14/18723	0.0288375	0.0752962
GO:1902166	negative regulation of intrinsic apoptotic signaling pathway in response to DNA damage by p53 class mediator	3/922	14/18723	0.0288375	0.0752962
GO:2001171	positive regulation of ATP biosynthetic process	3/922	14/18723	0.0288375	0.0752962
GO:0014902	myotube differentiation	11/922	117/18723	0.0294435	0.076838
GO:1902905	positive regulation of supramolecular fiber organization	17/922	209/18723	0.0295687	0.0771243
GO:0016485	protein processing	18/922	225/18723	0.0296852	0.0773873
GO:0071384	cellular response to corticosteroid stimulus	7/922	61/18723	0.0297071	0.0774038
GO:0006109	regulation of carbohydrate metabolic process	15/922	178/18723	0.0300397	0.0782295
GO:0002027	regulation of heart rate	10/922	103/18723	0.0303985	0.0791024
GO:0010092	specification of animal organ identity	5/922	36/18723	0.0304387	0.0791024
GO:0042755	eating behavior	5/922	36/18723	0.0304387	0.0791024
GO:0060251	regulation of glial cell proliferation	5/922	36/18723	0.0304387	0.0791024
GO:0042593	glucose homeostasis	20/922	258/18723	0.0305647	0.0793881
GO:0072331	signal transduction by p53 class mediator	14/922	163/18723	0.0306685	0.0796161
GO:0071241	cellular response to inorganic substance	18/922	226/18723	0.0308331	0.0799491
GO:0061333	renal tubule morphogenesis	8/922	75/18723	0.0308427	0.0799491
GO:0008544	epidermis development	24/922	324/18723	0.0308451	0.0799491
GO:0007613	memory	11/922	118/18723	0.0310858	0.0805308
GO:0019814	immunoglobulin complex	120/926	167/19550	6.201e-122	2.42459e-119
GO:0009897	external side of plasma membrane	166/926	421/19550	2.3642e-110	4.62202e-108
GO:0042101	T cell receptor complex	101/926	148/19550	1.04456e-98	1.36141e-96
GO:0098802	plasma membrane signaling receptor complex	125/926	306/19550	1.09981e-84	1.07506e-82
GO:0042571	immunoglobulin complex, circulating	54/926	77/19550	5.75165e-54	4.49779e-52
GO:0072562	blood microparticle	48/926	146/19550	9.73395e-28	6.34329e-26
GO:0042611	MHC protein complex	21/926	25/19550	1.29925e-24	7.25721e-23
GO:0030666	endocytic vesicle membrane	47/926	193/19550	5.50079e-21	2.68851e-19
GO:0030139	endocytic vesicle	62/926	336/19550	1.59863e-20	6.94518e-19
GO:0042613	MHC class II protein complex	14/926	17/19550	1.54921e-16	6.0574e-15
GO:0071556	integral component of lumenal side of endoplasmic reticulum membrane	17/926	29/19550	7.99407e-16	2.60473e-14
GO:0098553	lumenal side of endoplasmic reticulum membrane	17/926	29/19550	7.99407e-16	2.60473e-14
GO:0045121	membrane raft	52/926	335/19550	3.53735e-14	9.87931e-13
GO:0098857	membrane microdomain	52/926	335/19550	3.53735e-14	9.87931e-13
GO:0098576	lumenal side of membrane	17/926	36/19550	9.67328e-14	2.51876e-12
GO:0062023	collagen-containing extracellular matrix	59/926	425/19550	1.0307e-13	2.51876e-12
GO:0045335	phagocytic vesicle	31/926	137/19550	2.3088e-13	5.31024e-12
GO:0070820	tertiary granule	32/926	164/19550	6.82331e-12	1.48218e-10
GO:0042581	specific granule	31/926	160/19550	1.76073e-11	3.6234e-10
GO:0030667	secretory granule membrane	45/926	311/19550	2.24624e-11	4.3914e-10
GO:0012507	ER to Golgi transport vesicle membrane	19/926	62/19550	3.52598e-11	6.38271e-10
GO:0031983	vesicle lumen	46/926	327/19550	3.5913e-11	6.38271e-10
GO:0001772	immunological synapse	16/926	44/19550	6.7455e-11	1.14674e-09
GO:0030669	clathrin-coated endocytic vesicle membrane	20/926	72/19550	7.92901e-11	1.29177e-09
GO:0060205	cytoplasmic vesicle lumen	45/926	325/19550	1.00331e-10	1.56918e-09
GO:0034774	secretory granule lumen	44/926	322/19550	2.49887e-10	3.75791e-09
GO:0061702	inflammasome complex	10/926	17/19550	7.78169e-10	1.1269e-08
GO:0045334	clathrin-coated endocytic vesicle	21/926	91/19550	1.15273e-09	1.60971e-08
GO:0030670	phagocytic vesicle membrane	19/926	76/19550	1.67877e-09	2.26344e-08
GO:0030662	coated vesicle membrane	30/926	181/19550	1.95158e-09	2.54356e-08
GO:0002116	semaphorin receptor complex	8/926	11/19550	3.57362e-09	4.50738e-08
GO:0030134	COPII-coated ER to Golgi transport vesicle	19/926	94/19550	7.05284e-08	8.61769e-07
GO:0030665	clathrin-coated vesicle membrane	21/926	116/19550	1.08918e-07	1.29051e-06
GO:0035580	specific granule lumen	15/926	62/19550	1.39365e-07	1.6027e-06
GO:0070821	tertiary granule membrane	16/926	73/19550	2.34192e-07	2.61626e-06
GO:0030135	coated vesicle	34/926	299/19550	2.18969e-06	2.37825e-05
GO:0030176	integral component of endoplasmic reticulum membrane	23/926	162/19550	2.44807e-06	2.58702e-05
GO:0035579	specific granule membrane	16/926	91/19550	5.20163e-06	5.35221e-05
GO:0031227	intrinsic component of endoplasmic reticulum membrane	23/926	170/19550	5.61418e-06	5.62857e-05
GO:1904724	tertiary granule lumen	12/926	55/19550	7.90911e-06	7.73115e-05
GO:0044853	plasma membrane raft	18/926	116/19550	8.55067e-06	8.15442e-05
GO:0031093	platelet alpha granule lumen	13/926	67/19550	1.30574e-05	0.000121558
GO:0030136	clathrin-coated vesicle	24/926	196/19550	1.97321e-05	0.000179424
GO:0101003	ficolin-1-rich granule membrane	12/926	61/19550	2.41745e-05	0.000214823
GO:0031091	platelet alpha granule	14/926	91/19550	9.23201e-05	0.000802159
GO:0005775	vacuolar lumen	20/926	174/19550	0.000225493	0.00191669
GO:0005769	early endosome	35/926	394/19550	0.000280383	0.00233255
GO:0005796	Golgi lumen	14/926	104/19550	0.000389065	0.00316926
GO:0030658	transport vesicle membrane	22/926	212/19550	0.000480055	0.00383064
GO:0101002	ficolin-1-rich granule	20/926	185/19550	0.000505509	0.00395308
GO:0005901	caveola	12/926	84/19550	0.000577888	0.00443047
GO:0031904	endosome lumen	7/926	35/19550	0.00109743	0.00825184
GO:0035578	azurophil granule lumen	12/926	91/19550	0.00119283	0.00879994
GO:0036019	endolysosome	6/926	27/19550	0.00139676	0.0101136
GO:0031901	early endosome membrane	18/926	173/19550	0.00146558	0.0104189
GO:0030133	transport vesicle	33/926	412/19550	0.00235633	0.0164522
GO:0005766	primary lysosome	16/926	155/19550	0.00283835	0.0191344
GO:0042582	azurophil granule	16/926	155/19550	0.00283835	0.0191344
GO:0005788	endoplasmic reticulum lumen	26/926	313/19550	0.00404507	0.0268071
GO:0005765	lysosomal membrane	31/926	395/19550	0.004241	0.0271841
GO:0098852	lytic vacuole membrane	31/926	395/19550	0.004241	0.0271841
GO:0098636	protein complex involved in cell adhesion	6/926	36/19550	0.00639975	0.0403597
GO:0032588	trans-Golgi network membrane	11/926	100/19550	0.00769077	0.0477316
GO:0036020	endolysosome membrane	4/926	18/19550	0.00898593	0.0548984
GO:0032809	neuronal cell body membrane	5/926	28/19550	0.00934376	0.0562063
GO:0003823	antigen binding	121/807	171/18368	5.14135e-126	3.53211e-123
GO:0048018	receptor ligand activity	142/807	487/18368	2.85651e-78	9.81211e-76
GO:0030546	signaling receptor activator activity	142/807	495/18368	3.23471e-77	7.40749e-75
GO:0140375	immune receptor activity	72/807	144/18368	6.74426e-59	1.15833e-56
GO:0034987	immunoglobulin receptor binding	54/807	79/18368	8.09199e-55	1.11184e-52
GO:0005125	cytokine activity	84/807	235/18368	6.03908e-54	6.91475e-52
GO:0004896	cytokine receptor activity	50/807	97/18368	5.48126e-42	5.37946e-40
GO:0005126	cytokine receptor binding	77/807	271/18368	3.21858e-41	2.76395e-39
GO:0019955	cytokine binding	50/807	139/18368	1.50455e-32	1.14847e-30
GO:0008083	growth factor activity	52/807	162/18368	5.4223e-31	3.72512e-29
GO:0042605	peptide antigen binding	27/807	36/18368	9.62375e-30	6.01047e-28
GO:0042277	peptide binding	64/807	321/18368	7.59149e-25	4.34613e-23
GO:0001653	peptide receptor activity	43/807	153/18368	3.14333e-23	1.66113e-21
GO:0001664	G protein-coupled receptor binding	59/807	295/18368	4.70682e-23	2.30337e-21
GO:0008528	G protein-coupled peptide receptor activity	42/807	147/18368	5.02918e-23	2.30337e-21
GO:0008009	chemokine activity	25/807	49/18368	1.90032e-21	8.15952e-20
GO:0042379	chemokine receptor binding	29/807	72/18368	5.09694e-21	2.05976e-19
GO:0033218	amide binding	66/807	400/18368	7.49358e-21	2.86005e-19
[truncated: 226 more rows]
