# Supplementary material for: Immune-Associated Gene Signatures Serve as a Promising Biomarker of Immunotherapeutic Prognosis for Renal Clear Cell Carcinoma
Source: Front Immunol. 2022 May 24;13:890150. doi: 10.3389/fimmu.2022.890150 (PMC9171405; doi:10.3389/fimmu.2022.890150)
Supplement: Supplementary file 4 [file Table_2.xlsx]

## Sheet: Sheet1
Table S2. The list of gene sets enriched in different IRPDGs subgroups in GSEA analysis
ID	Description	setSize	enrichmentScore	NES	pvalue	p.adjust	qvalues
KEGG_CYTOKINE_CYTOKINE_RECEPTOR_INTERACTION	KEGG_CYTOKINE_CYTOKINE_RECEPTOR_INTERACTION	182	0.530215	1.82764	1.00087e-06	0.00018416	0.000145389
KEGG_VALINE_LEUCINE_AND_ISOLEUCINE_DEGRADATION	KEGG_VALINE_LEUCINE_AND_ISOLEUCINE_DEGRADATION	43	-0.599188	-2.26597	4.14806e-06	0.000273165	0.000215656
KEGG_PROPANOATE_METABOLISM	KEGG_PROPANOATE_METABOLISM	29	-0.668499	-2.33664	4.45377e-06	0.000273165	0.000215656
KEGG_TIGHT_JUNCTION	KEGG_TIGHT_JUNCTION	104	-0.394583	-1.81053	8.52059e-05	0.00336065	0.00265315
KEGG_COMPLEMENT_AND_COAGULATION_CASCADES	KEGG_COMPLEMENT_AND_COAGULATION_CASCADES	56	0.629174	1.92362	9.13221e-05	0.00336065	0.00265315
KEGG_CITRATE_CYCLE_TCA_CYCLE	KEGG_CITRATE_CYCLE_TCA_CYCLE	29	-0.543435	-1.89949	0.00106436	0.0326403	0.0257686
KEGG_NEUROACTIVE_LIGAND_RECEPTOR_INTERACTION	KEGG_NEUROACTIVE_LIGAND_RECEPTOR_INTERACTION	106	-0.348789	-1.61231	0.00180533	0.0474544	0.037464
KEGG_ARACHIDONIC_ACID_METABOLISM	KEGG_ARACHIDONIC_ACID_METABOLISM	41	0.601748	1.74913	0.00296007	0.0680816	0.0537487
KEGG_PYRUVATE_METABOLISM	KEGG_PYRUVATE_METABOLISM	35	-0.490796	-1.76703	0.00368904	0.0754203	0.0595423
KEGG_HEMATOPOIETIC_CELL_LINEAGE	KEGG_HEMATOPOIETIC_CELL_LINEAGE	62	0.54061	1.67494	0.00506342	0.090841	0.0717166
KEGG_NOD_LIKE_RECEPTOR_SIGNALING_PATHWAY	KEGG_NOD_LIKE_RECEPTOR_SIGNALING_PATHWAY	56	0.542805	1.65956	0.00610782	0.090841	0.0717166
KEGG_PROXIMAL_TUBULE_BICARBONATE_RECLAMATION	KEGG_PROXIMAL_TUBULE_BICARBONATE_RECLAMATION	19	-0.578155	-1.79083	0.00651671	0.090841	0.0717166
KEGG_ASCORBATE_AND_ALDARATE_METABOLISM	KEGG_ASCORBATE_AND_ALDARATE_METABOLISM	11	-0.710485	-1.84896	0.0067847	0.090841	0.0717166
KEGG_RENAL_CELL_CARCINOMA	KEGG_RENAL_CELL_CARCINOMA	65	-0.364017	-1.48265	0.00691182	0.090841	0.0717166
KEGG_GLIOMA	KEGG_GLIOMA	54	-0.393257	-1.57255	0.00798487	0.0934142	0.0737481
KEGG_NON_SMALL_CELL_LUNG_CANCER	KEGG_NON_SMALL_CELL_LUNG_CANCER	50	-0.41178	-1.59889	0.00812298	0.0934142	0.0737481
KEGG_ENDOMETRIAL_CANCER	KEGG_ENDOMETRIAL_CANCER	48	-0.414785	-1.59697	0.00864393	0.0935579	0.0738615
KEGG_LINOLEIC_ACID_METABOLISM	KEGG_LINOLEIC_ACID_METABOLISM	13	0.743284	1.71212	0.00955904	0.0970958	0.0766546
KEGG_P53_SIGNALING_PATHWAY	KEGG_P53_SIGNALING_PATHWAY	61	0.518316	1.6011	0.0100262	0.0970958	0.0766546
KEGG_STARCH_AND_SUCROSE_METABOLISM	KEGG_STARCH_AND_SUCROSE_METABOLISM	30	-0.468269	-1.64699	0.0125313	0.115288	0.0910168
KEGG_RETINOL_METABOLISM	KEGG_RETINOL_METABOLISM	33	0.584044	1.62713	0.0141339	0.11994	0.0946897
KEGG_PROSTATE_CANCER	KEGG_PROSTATE_CANCER	81	-0.331174	-1.46341	0.0143407	0.11994	0.0946897
KEGG_RENIN_ANGIOTENSIN_SYSTEM	KEGG_RENIN_ANGIOTENSIN_SYSTEM	14	-0.623421	-1.76139	0.0159826	0.125146	0.0987995
KEGG_ALPHA_LINOLENIC_ACID_METABOLISM	KEGG_ALPHA_LINOLENIC_ACID_METABOLISM	10	0.757874	1.66772	0.0170219	0.125146	0.0987995
KEGG_TYPE_I_DIABETES_MELLITUS	KEGG_TYPE_I_DIABETES_MELLITUS	34	0.558557	1.56932	0.0174828	0.125146	0.0987995
KEGG_NEUROTROPHIN_SIGNALING_PATHWAY	KEGG_NEUROTROPHIN_SIGNALING_PATHWAY	111	-0.295781	-1.38618	0.0176837	0.125146	0.0987995
KEGG_PENTOSE_AND_GLUCURONATE_INTERCONVERSIONS	KEGG_PENTOSE_AND_GLUCURONATE_INTERCONVERSIONS	13	-0.622742	-1.71376	0.0187172	0.127554	0.100701
KEGG_LYSINE_DEGRADATION	KEGG_LYSINE_DEGRADATION	44	-0.409691	-1.56397	0.0209598	0.136659	0.107888
KEGG_PRIMARY_IMMUNODEFICIENCY	KEGG_PRIMARY_IMMUNODEFICIENCY	28	0.596704	1.63765	0.0218652	0.136659	0.107888
KEGG_ADIPOCYTOKINE_SIGNALING_PATHWAY	KEGG_ADIPOCYTOKINE_SIGNALING_PATHWAY	58	-0.354426	-1.43851	0.0230251	0.136659	0.107888
KEGG_HISTIDINE_METABOLISM	KEGG_HISTIDINE_METABOLISM	23	-0.512258	-1.65673	0.023723	0.136659	0.107888
KEGG_DRUG_METABOLISM_CYTOCHROME_P450	KEGG_DRUG_METABOLISM_CYTOCHROME_P450	40	0.547079	1.58463	0.0240928	0.136659	0.107888
KEGG_DORSO_VENTRAL_AXIS_FORMATION	KEGG_DORSO_VENTRAL_AXIS_FORMATION	19	-0.518644	-1.6065	0.0245094	0.136659	0.107888
KEGG_VASCULAR_SMOOTH_MUSCLE_CONTRACTION	KEGG_VASCULAR_SMOOTH_MUSCLE_CONTRACTION	91	-0.321483	-1.45775	0.0253288	0.137073	0.108216
KEGG_ECM_RECEPTOR_INTERACTION	KEGG_ECM_RECEPTOR_INTERACTION	70	0.460661	1.46371	0.0282486	0.148507	0.117242
KEGG_MELANOMA	KEGG_MELANOMA	51	-0.377334	-1.48593	0.0299935	0.151467	0.119579
KEGG_TASTE_TRANSDUCTION	KEGG_TASTE_TRANSDUCTION	16	0.652546	1.58505	0.031617	0.151467	0.119579
KEGG_CHEMOKINE_SIGNALING_PATHWAY	KEGG_CHEMOKINE_SIGNALING_PATHWAY	160	0.405428	1.38932	0.0320248	0.151467	0.119579
KEGG_PANCREATIC_CANCER	KEGG_PANCREATIC_CANCER	66	-0.331981	-1.36916	0.0321043	0.151467	0.119579
KEGG_STEROID_HORMONE_BIOSYNTHESIS	KEGG_STEROID_HORMONE_BIOSYNTHESIS	25	0.576457	1.54464	0.0332889	0.153129	0.120891
KEGG_ADHERENS_JUNCTION	KEGG_ADHERENS_JUNCTION	69	-0.320997	-1.345	0.0347976	0.153618	0.121277
KEGG_TYROSINE_METABOLISM	KEGG_TYROSINE_METABOLISM	30	0.556783	1.53206	0.0350649	0.153618	0.121277
KEGG_TRYPTOPHAN_METABOLISM	KEGG_TRYPTOPHAN_METABOLISM	33	-0.405112	-1.44686	0.0417433	0.178623	0.141018
KEGG_HEDGEHOG_SIGNALING_PATHWAY	KEGG_HEDGEHOG_SIGNALING_PATHWAY	38	0.512614	1.46774	0.0440806	0.184337	0.145529
KEGG_GRAFT_VERSUS_HOST_DISEASE	KEGG_GRAFT_VERSUS_HOST_DISEASE	28	0.552297	1.51577	0.047619	0.187418	0.147962
KEGG_CYTOSOLIC_DNA_SENSING_PATHWAY	KEGG_CYTOSOLIC_DNA_SENSING_PATHWAY	39	0.508682	1.46969	0.0483871	0.187418	0.147962
